# Supplementary material for: Muscle Transcriptome Analysis Reveals Potential Candidate Genes and Pathways Affecting Intramuscular Fat Content in Pigs
Source: Front Genet. 2020 Aug 11;11:877. doi: 10.3389/fgene.2020.00877 (PMC7431984; doi:10.3389/fgene.2020.00877)
Supplement: TABLE S1 — Phenotypic information of 28 Duroc pigs. [file Data_Sheet_1.xlsx]

## Sheet: Table S1
Supplementary Table 1. Phenotypic information of 28 Duroc pigs
Sample_ID	sex	weight (kg)	IMF (%)
D1	male	114	2.6
D2	male	119.6	2.07
D3	female	105.5	2.33
D4	female	109.5	2.57
D5	male	120.5	2
D6	male	107	3.05
D7	female	108.5	2.4
D8	male	103	3.24
D9	male	118.5	2.57
D10	male	102	2.29
D11	female	111.5	2.2
D12	female	110	2.64
D13	female	108	1.17
D14	female	103	1.91
D15	female	109	4.06
D16	female	105.4	1.86
D17	male	110.2	1.54
D18	male	105.8	1.58
D19	male	118.5	4.23
D20	female	106	2.1
D21	female	99	3.25
D22	female	101.7	1.78
D23	female	113	2.13
D24	male	109.2	2.04
D25	female	99.3	2.28
D26	female	108.1	1.59
D27	male	99.7	2.01
D28	male	106.5	2.71
averge		108.286	2.36429

## Sheet: Table S2
Supplementary Table 2. Summary of sequencing data of 28 Duroc pigs
Sample name	Raw reads	Clean reads	Total mapped	Multiple mapped	Uniquely mapped	Mapped to exon	Mapped to intron	Mapped to intergenic
D1	73855992	72541978	68435309	3449237	64986072	0.916	0.034	0.051
D2	64668316	63478588	59963318	2493623	57469695	0.91	0.045	0.046
D3	66523598	64794768	61448560	2895526	58553034	0.932	0.029	0.039
D4	63006366	59771688	56886506	2426513	54459993	0.92	0.038	0.041
D5	67751848	65981030	61995581	2492790	59502791	0.918	0.037	0.046
D6	68465126	67316154	64123758	2917843	61205915	0.922	0.036	0.042
D7	61265542	59813274	56860642	2186105	54674537	0.907	0.044	0.05
D8	58522268	57444796	54341001	2310701	52030300	0.941	0.027	0.033
D9	64510110	63236256	59793141	2302709	57490432	0.912	0.039	0.049
D10	64960562	63668052	59983811	2555377	57428434	0.938	0.031	0.032
D11	61372110	59909706	56770502	2369169	54401333	0.923	0.038	0.038
D12	56627612	55718112	52207654	2132690	50074964	0.93	0.032	0.038
D13	54887872	53957940	51127307	2138235	48989072	0.943	0.027	0.03
D14	73051504	71786058	67652166	3414669	64237497	0.921	0.032	0.047
D15	72178682	70339288	66172970	2794074	63378896	0.91	0.037	0.053
D16	60980570	60031272	56545206	2687345	53857861	0.913	0.043	0.043
D17	59542570	58352920	55049662	2256057	52793605	0.918	0.04	0.042
D18	53523460	52774166	49727691	2238634	47489057	0.908	0.043	0.048
D19	79272174	76574094	72358567	3101355	69257212	0.902	0.039	0.059
D20	68677936	66765442	63158030	2806286	60351744	0.911	0.042	0.047
D21	62292994	60839178	57340046	2233948	55106098	0.905	0.047	0.047
D22	86928726	84958430	79133737	2937514	76196223	0.877	0.051	0.072
D23	56854718	55581476	52331737	2048122	50283615	0.915	0.042	0.043
D24	60559784	59172792	55867646	2201177	53666469	0.916	0.04	0.044
D25	61434196	59861906	56280433	2376670	53903763	0.925	0.037	0.038
D26	52434900	51548010	48292435	2085811	46206624	0.878	0.048	0.074
D27	57987030	56461416	53254632	2223764	51030868	0.906	0.046	0.048
D28	61109956	59087854	55793559	2210655	53582904	0.925	0.035	0.04
Average	6.40445e+07	6.25631e+07	5.9032e+07	2.51024e+06	5.65218e+07	0.915786	0.0385357	0.0457143

## Sheet: Table S3
Supplementary Table 3. DEGs detected by DESeq2 and edgeR between high- and low-IMF groups (|log2(foldchange)| ≥ 1, p < 0.05)
ID	Gene name	High_mean	Low_mean	log2FoldChange	pvalue_DESeq2	qvalue_DESeq2	pvalue_degeR	qvalue_degeR	corrlation coefficient	correlation pvalue
ENSSSCG00000009216	SPP1	103.987	19.3023	2.43526	2.00769e-12	6.11341e-09	1.01729e-08	9.68862e-05	0.0314415	0.873806
ENSSSCG00000013892	KCNN1	78.3507	260.203	-1.72731	4.37475e-12	1.14181e-08	1.43555e-07	0.00068361	-0.558893	0.00199168
ENSSSCG00000034371	-	261.597	19.7448	3.72702	1.67085e-10	3.8158e-07	2.14077e-09	4.07774e-05	0.438475	0.0195955
ENSSSCG00000040464	LEP	135.91	33.6755	2.00471	1.16045e-05	0.0212485	4.33942e-05	0.0393606	0.553922	0.0022267
ENSSSCG00000011557	CIDEC	1354.83	381.547	1.82812	1.16302e-05	0.0212485	2.65423e-06	0.00505578	0.468252	0.0119698
ENSSSCG00000036693	ZNF658	71.708	25.6586	1.48888	1.64963e-05	0.0253068	0.00039821	0.148727	0.484519	0.00897811
ENSSSCG00000033457	-	66.3431	21.5636	1.61373	1.69575e-05	0.0253068	0.000261287	0.115744	0.492248	0.00779374
ENSSSCG00000028777	MYLK4	117.007	310.107	-1.40488	1.80071e-05	0.0253068	0.000114335	0.0673323	-0.2653	0.172432
ENSSSCG00000025822	SFRP1	1298.7	501.272	1.37277	2.23767e-05	0.0292016	5.17603e-06	0.00821609	0.447648	0.0169095
ENSSSCG00000040849	-	1799.89	4822.14	-1.42181	3.48093e-05	0.0423977	1.35512e-05	0.0172082	-0.275196	0.156381
ENSSSCG00000032580	MGST1	704.897	254.424	1.46901	4.41188e-05	0.0503781	2.30127e-05	0.0244523	0.409564	0.030437
ENSSSCG00000024021	-	226.481	103.216	1.13291	6.20829e-05	0.0667209	0.000731635	0.208003	0.526641	0.00398824
Novel00856	-	16.388	0.591181	4.8378	8.6174e-05	0.0844443	3.39182e-06	0.0058734	0.686435	5.50201e-05
ENSSSCG00000037775	-	22532.3	47912.2	-1.08841	8.78183e-05	0.0844443	7.57829e-05	0.0555197	-0.171465	0.382976
ENSSSCG00000002825	-	658.083	212.855	1.62856	0.00011269	0.0988714	5.8003e-05	0.0502201	0.400826	0.0345309
Novel00174	-	41.3651	2.01363	1.62856	0.000114929	0.0988714	0.000160201	0.0847643	0.300036	0.120843
ENSSSCG00000008237	RETSAT	6108.67	3033.9	1.00952	0.000122328	0.0988714	7.44624e-05	0.0555197	0.406786	0.0316935
ENSSSCG00000003894	CYP4B1	219.068	61.2022	1.83758	0.000129705	0.0988714	0.000192219	0.0938818	0.465514	0.012547
Novel00036	-	4.11376	37.1677	-3.16681	0.000130723	0.0988714	0.000172516	0.0864757	-0.287118	0.138495
ENSSSCG00000038044	GYG2	665.827	256.305	1.37676	0.000148715	0.104501	8.34502e-05	0.05677	0.348755	0.0689285
ENSSSCG00000039103	ADIPOQ	12239.8	4529.52	1.43408	0.000199202	0.134793	7.31142e-05	0.0555197	0.359333	0.0603815
ENSSSCG00000033822	THRSP	560.267	158.251	1.82204	0.000233758	0.148179	0.00014096	0.0767147	0.384093	0.0435997
ENSSSCG00000006333	NUF2	86.1147	28.6589	1.58691	0.000235204	0.148179	0.000808213	0.223114	0.352649	0.0656792
ENSSSCG00000004911	-	17.2948	1.11443	3.93158	0.000301599	0.183674	0.000116651	0.0673323	0.292223	0.131309
ENSSSCG00000040681	FABP4	7731.33	3067.84	1.33341	0.000336415	0.197939	0.00011465	0.0673323	0.37043	0.0523275
ENSSSCG00000010948	-	140.546	44.7413	1.64353	0.000356275	0.197939	0.000678354	0.207062	0.428101	0.0230452
ENSSSCG00000012138	ACE2	96.216	20.0901	2.25426	0.000382364	0.201467	0.000513738	0.174744	0.333754	0.0826154
ENSSSCG00000003239	HAS1	102.715	4.72164	4.43759	0.000385951	0.201467	2.47244e-05	0.0244523	0.523581	0.00424512
ENSSSCG00000011579	PPARG	628.862	256.048	1.29502	0.000397581	0.201772	0.000237713	0.110438	0.363665	0.0571294
ENSSSCG00000039573	SLPI	1272.39	276.683	2.20173	0.000451774	0.20906	1.6314e-06	0.00345276	0.267219	0.169233
ENSSSCG00000021386	PTGR1	1249.52	494.847	1.33558	0.000454227	0.20906	0.000139392	0.0767147	0.354361	0.0642893
ENSSSCG00000034761	-	92.6533	246.955	-1.41086	0.000457712	0.20906	0.000996801	0.256582	-0.345035	0.0721463
ENSSSCG00000016676	INMT	142.005	28.1719	2.33168	0.000482987	0.2101	0.000599358	0.193501	0.281317	0.147003
ENSSSCG00000032241	GPNMB	234.803	83.3324	1.49022	0.000496987	0.211162	0.000724664	0.208003	0.352283	0.0659796
ENSSSCG00000022258	-	21.7045	2.13756	3.38791	0.000594933	0.241543	0.000346928	0.133452	0.470771	0.0114584
ENSSSCG00000029606	AOX1	694.998	336.598	1.04459	0.000669915	0.266073	0.000499678	0.173052	0.360431	0.0595437
ENSSSCG00000017801	TUSC5	5105.99	1977.14	1.36866	0.000706822	0.269034	0.000273256	0.116953	0.37132	0.0517198
ENSSSCG00000027266	PNPLA3	81.1994	21.5221	1.90083	0.000738698	0.26992	0.00112539	0.278394	0.417187	0.0271944
ENSSSCG00000013579	CD209	908.816	327.062	1.47331	0.000779995	0.274048	0.000341903	0.133452	0.364145	0.0567778
ENSSSCG00000004012	THBS2	5841.72	2175.52	1.42489	0.000831411	0.281294	0.000340019	0.133452	0.176542	0.368829
ENSSSCG00000008991	FRAS1	682.063	1398.01	-1.0345	0.000944168	0.313636	0.000444386	0.156753	-0.321822	0.0949104
ENSSSCG00000006289	F5	52.8764	14.1818	1.89052	0.00109468	0.350874	0.00160541	0.343593	0.228586	0.242007
Novel00023	-	64.8464	24.5411	1.41353	0.00119951	0.377845	0.00353088	0.530577	0.394509	0.0377572
ENSSSCG00000039985	-	280.578	77.9264	1.84643	0.00126854	0.385574	0.00119929	0.289166	0.247543	0.204073
Novel00439	-	26.6224	6.30129	2.04981	0.00131636	0.385574	0.00152438	0.334708	0.630647	0.000321241
ENSSSCG00000024476	CES3	59.4832	165.574	-1.47777	0.00131952	0.385574	0.00258576	0.443725	-0.280876	0.147665
ENSSSCG00000007717	METTL27	106.981	26.123	2.02626	0.00132957	0.385574	0.00157018	0.339873	0.270712	0.163516
ENSSSCG00000005278	-	350.977	770.919	-1.1337	0.00139057	0.390856	0.000953705	0.252308	-0.286186	0.139839
ENSSSCG00000001844	PLIN1	7094.52	2663.73	1.41317	0.00148155	0.409612	0.000668147	0.207062	0.332076	0.0842673
ENSSSCG00000024644	CIDEA	1539.61	632.41	1.28319	0.00158227	0.42154	0.00055406	0.185153	0.37	0.0526229
ENSSSCG00000027404	UNC93A	482.89	195.938	1.30049	0.00164171	0.42762	0.00114487	0.279583	0.328533	0.0878363
ENSSSCG00000003018	LIPE	6758.02	3282.95	1.04147	0.00169485	0.42762	0.000684842	0.207062	0.317292	0.0999219
ENSSSCG00000003788	PTGER3	220.895	71.7954	1.61971	0.00191828	0.466646	0.00200149	0.393035	0.288645	0.136317
ENSSSCG00000040381	-	37.4885	12.6311	1.55699	0.00195734	0.466646	0.00359326	0.530577	-0.0247689	0.900438
ENSSSCG00000035053	-	29.1168	6.89247	2.05491	0.00199225	0.466646	0.00212239	0.404272	0.41363	0.0286703
ENSSSCG00000037918	ADIRF	1304.38	586.232	1.15325	0.00206204	0.467459	0.000718371	0.208003	0.424542	0.0243371
ENSSSCG00000031694	DIRAS2	23.3386	64.3973	-1.46335	0.00220307	0.477029	0.00570178	0.632354	-0.326288	0.0901565
ENSSSCG00000031174	FBP1	82.9398	36.4206	1.17857	0.00221219	0.477029	0.0071161	0.713407	0.398701	0.0355901
Novel00423	-	6.21526	50.59	-3.0205	0.00221934	0.477029	0.00339809	0.52199	-0.236192	0.226263
ENSSSCG00000011630	ACKR4	516.038	217.631	1.24536	0.00230315	0.489285	0.00144991	0.331818	0.351281	0.0668067
ENSSSCG00000017003	KCNIP1	17.8712	1.60364	3.42962	0.00251986	0.523457	0.00219652	0.406207	0.429247	0.0226413
ENSSSCG00000000591	PIK3C2G	18.2658	3.05452	2.55426	0.00262329	0.523457	0.00187848	0.376646	0.264689	0.17346
ENSSSCG00000005905	SLC39A4	41.1086	15.714	1.37351	0.00267418	0.523457	0.00648347	0.678556	0.465937	0.0124563
ENSSSCG00000037735	-	146.424	34.2553	2.09332	0.00277093	0.523457	0.003041	0.49105	0.324784	0.0917365
ENSSSCG00000014328	GFRA3	104.745	36.6671	1.50748	0.00277278	0.523457	0.0041131	0.560787	0.243878	0.211068
ENSSSCG00000015873	ACVR1C	41.8187	18.2545	1.18502	0.002849	0.523457	0.00955827	0.792987	0.141843	0.471528
ENSSSCG00000017548	NGFR	500.872	177.398	1.49506	0.00287352	0.523457	0.00193987	0.384903	0.393339	0.0383801
ENSSSCG00000017734	RHBDL3	122.124	43.2529	1.4919	0.0031288	0.545413	0.00415294	0.560787	0.405425	0.0323244
ENSSSCG00000017415	TTC25	118.296	54.5686	1.10998	0.00313282	0.545413	0.00800269	0.75463	0.467388	0.0121494
ENSSSCG00000039870	-	2.84277	74.6877	-4.70757	0.00313456	0.545413	0.0001048	0.0665412	-0.251385	0.196913
ENSSSCG00000007569	GRIFIN	155.74	50.0133	1.63188	0.00322541	0.550082	0.00355334	0.530577	0.397595	0.0361522
ENSSSCG00000015662	C4BPA	2677.86	1275.63	1.06936	0.00334037	0.550082	0.00135751	0.31534	0.415847	0.0277428
ENSSSCG00000006003	MAL2	241.386	92.7754	1.37753	0.00341433	0.550082	0.0035266	0.530577	0.355798	0.0631403
ENSSSCG00000031228	OPRL1	138.294	56.5475	1.28852	0.00348162	0.550082	0.00543775	0.629161	0.298648	0.122656
ENSSSCG00000015474	PPFIA4	754.474	1573.25	-1.05952	0.00353396	0.551841	0.00170496	0.356879	-0.244571	0.209734
ENSSSCG00000037225	RPRM	297.552	136.593	1.12476	0.00357913	0.55218	0.00415136	0.560787	0.483537	0.00913885
Novel00979	-	23.3957	86.2717	-1.87514	0.00359658	0.55218	0.00495765	0.605342	-0.275885	0.155305
ENSSSCG00000032660	TMEM35B	40.0144	16.2651	1.27995	0.00367844	0.555414	0.00873248	0.773384	0.550023	0.00242738
ENSSSCG00000006852	NTNG1	10.1222	1.12362	3.14787	0.00374266	0.555922	0.000994536	0.256582	0.443063	0.0182114
ENSSSCG00000035331	-	9.56454	1.39759	2.75691	0.00420553	0.605	0.000850079	0.231319	0.495628	0.00731888
ENSSSCG00000006245	SDR16C5	205.834	75.2515	1.44791	0.00424964	0.606569	0.00459905	0.59191	0.318388	0.0986911
ENSSSCG00000020864	VDR	56.4327	25.6562	1.12829	0.00443458	0.618472	0.0122521	0.848573	0.542191	0.00287797
ENSSSCG00000000709	PLEKHG6	13.9394	1.67344	3.0284	0.00491642	0.65791	0.00304199	0.49105	0.391054	0.0396209
ENSSSCG00000004145	-	26.6808	10.1057	1.40739	0.00497212	0.65791	0.00890968	0.775079	0.131703	0.504101
Novel00983	-	2.48612	24.0216	-3.23533	0.00500545	0.65791	0.00418058	0.560787	-0.306499	0.11266
ENSSSCG00000009500	-	25.5415	6.58485	1.97143	0.00512501	0.66407	0.00573001	0.632354	-0.0335201	0.865535
ENSSSCG00000029449	-	10.4824	0.521381	4.20279	0.0054189	0.667655	0.00178534	0.361779	0.393883	0.0380892
ENSSSCG00000011250	ACAA1	1707.14	821.087	1.05552	0.00544502	0.667655	0.00210848	0.404272	0.313411	0.104372
ENSSSCG00000021557	SULT1A3	1669.86	829.153	1.00934	0.00550293	0.670251	0.00205069	0.398588	0.468833	0.0118501
ENSSSCG00000002779	LRRC36	64.729	28.8564	1.16381	0.00556207	0.670251	0.0122806	0.848573	0.157459	0.423585
ENSSSCG00000035596	-	24.8726	55.2728	-1.14295	0.0057015	0.679106	0.0167639	0.962114	-0.420151	0.0260117
ENSSSCG00000017144	NPTX1	269.187	55.6553	2.27216	0.00577072	0.679106	0.000350304	0.133452	0.340397	0.0763193
ENSSSCG00000025423	KCNK5	153.447	51.4388	1.57097	0.00581563	0.679106	0.00619568	0.655741	0.376881	0.0480494
ENSSSCG00000013292	PRR5L	516.478	230.41	1.16371	0.00586983	0.679106	0.0038156	0.554806	0.374255	0.0497564
ENSSSCG00000021873	CRABP1	16.1028	37.75	-1.21278	0.00590255	0.679106	0.015759	0.940563	-0.239829	0.218985
ENSSSCG00000016451	-	52.9336	22.2916	1.24013	0.00591012	0.679106	0.0115183	0.845476	0.115874	0.557084
Novel00524	-	15.093	3.13351	2.25616	0.00609443	0.68673	0.00403035	0.560787	0.434822	0.0207581
ENSSSCG00000003088	APOE	5771.93	2639.67	1.12845	0.00615064	0.68673	0.00311504	0.498616	0.286172	0.139858
ENSSSCG00000006183	SBSPON	225.433	102.435	1.13448	0.00622314	0.68673	0.00764427	0.748321	0.242075	0.21457
ENSSSCG00000017498	PPP1R1B	1326.01	587.163	1.17487	0.00628123	0.68673	0.00278195	0.464829	0.300167	0.120673
ENSSSCG00000004098	-	0.204084	4.93664	-4.23645	0.00632034	0.68673	0.00250216	0.443725	-0.402598	0.0336664
ENSSSCG00000036274	-	110.199	43.8632	1.32209	0.00646762	0.68673	0.0086266	0.773384	0.258451	0.1842
ENSSSCG00000002827	SLC6A2	22.8035	3.50874	2.70844	0.0065	0.68673	0.00535845	0.626183	0.206864	0.290879
ENSSSCG00000001434	EGFL8	168.753	83.6149	1.00579	0.00662046	0.68673	0.0122002	0.848573	0.209901	0.283697
ENSSSCG00000012152	-	27.0377	8.8434	1.6137	0.00662349	0.68673	0.00811524	0.756848	0.506393	0.00596555
ENSSSCG00000029944	FASN	10325	4780.94	1.1107	0.00662409	0.68673	0.00326632	0.509974	0.188422	0.336946
Novel00775	-	8.33862	0.836719	3.29574	0.0066604	0.68673	0.00219342	0.406207	0.190132	0.332498
ENSSSCG00000035372	PSCA	10.2746	0.275844	4.88123	0.00666904	0.68673	0.0029679	0.487349	0.401927	0.0339916
ENSSSCG00000028144	EPHX3	34.9285	14.2826	1.27091	0.00669064	0.68673	0.0122956	0.848573	0.235513	0.22764
ENSSSCG00000003256	PRKCG	6.17981	19.1882	-1.64515	0.00679708	0.691994	0.00948917	0.792987	-0.439272	0.019349
ENSSSCG00000014311	-	11.8824	0.551687	4.35604	0.00711051	0.699847	0.00359191	0.530577	0.237608	0.223411
ENSSSCG00000000660	A2M	62.0992	16.9621	1.87343	0.00736147	0.707864	0.00781903	0.752207	0.218499	0.263977
ENSSSCG00000004469	LCA5	11.2295	2.26649	2.3132	0.00756061	0.719862	0.00269926	0.455004	0.286552	0.139311
Novel00752	-	17.3643	3.79004	2.21358	0.00767652	0.726684	0.0048939	0.605318	0.218664	0.263607
ENSSSCG00000032857	S100A12	18.7378	3.88206	2.25052	0.00801047	0.74594	0.00565621	0.632354	0.418142	0.0268085
ENSSSCG00000010647	ADRB1	166.66	63.4205	1.39141	0.00803342	0.74594	0.0083953	0.768816	0.284804	0.141846
ENSSSCG00000004302	-	42.814	8.1157	2.38262	0.00812069	0.74594	0.00865034	0.773384	0.312766	0.105125
ENSSSCG00000005287	PSAT1	271.626	131.033	1.04853	0.00825722	0.754297	0.00957903	0.792987	0.34995	0.0679183
ENSSSCG00000000551	ARNTL2	14.6126	3.59802	1.99592	0.00839122	0.758599	0.00573999	0.632354	0.309912	0.108509
ENSSSCG00000040272	TTC29	8.24501	0.591181	3.82267	0.00858781	0.76263	0.00466998	0.595535	0.342102	0.0747641
ENSSSCG00000009789	HCAR1	434.58	116.945	1.89305	0.0085989	0.76263	0.000428244	0.153909	0.295211	0.127231
ENSSSCG00000035810	-	41.9343	129.439	-1.62795	0.00872309	0.765814	0.0111864	0.838895	-0.335648	0.0807811
ENSSSCG00000024514	FAM159B	12.8428	2.19669	2.50482	0.00901978	0.767054	0.00535044	0.626183	0.321739	0.0949995
ENSSSCG00000002696	VAT1L	121.293	45.9213	1.39949	0.00959799	0.794066	0.0111235	0.837473	0.309131	0.109448
Novel00388	-	19.7366	2.68006	2.9046	0.00964032	0.794066	0.00677903	0.696193	0.590792	0.00093255
ENSSSCG00000035720	HRCT1	88.6572	39.7866	1.15329	0.00964875	0.794066	0.0151701	0.928822	0.295845	0.126378
ENSSSCG00000036287	-	22.9287	57.4922	-1.31701	0.00977903	0.797107	0.0170969	0.962114	-0.0892561	0.651507
ENSSSCG00000038965	ARC	672.065	55.1005	3.60707	0.00983891	0.797107	0.000704074	0.208003	0.265894	0.171437
ENSSSCG00000004632	GLDN	62.7226	20.0099	1.63827	0.00986021	0.797107	0.0106447	0.824398	0.202024	0.302563
ENSSSCG00000036109	-	6.48544	28.3185	-2.1219	0.0100752	0.800365	0.0119917	0.848573	-0.323875	0.0927015
ENSSSCG00000002028	CMTM5	17.6436	2.95442	2.54317	0.0100861	0.800365	0.00701238	0.709481	0.268473	0.167165
ENSSSCG00000006286	-	54.9951	1.1861	5.54422	0.0101863	0.801304	0.00026	0.115744	0.462264	0.0132619
ENSSSCG00000015541	IER5	11249.3	5540.71	1.02164	0.0103377	0.805036	0.00545	0.629161	0.190257	0.332176
ENSSSCG00000024305	MT3	37.4795	9.08981	2.03828	0.0103549	0.805036	0.0103266	0.812812	0.517299	0.00481694
ENSSSCG00000011349	NPG1	1.474	9.60003	-2.79204	0.0109787	0.838052	0.00449296	0.582189	-0.167116	0.395338
ENSSSCG00000017700	CCL3L1	7.70908	0.59305	3.72562	0.0112196	0.840094	0.00602899	0.648815	0.185941	0.343462
ENSSSCG00000002866	CEBPA	2165.59	1016.91	1.09016	0.0112685	0.840305	0.00556964	0.632354	0.286298	0.139676
ENSSSCG00000000492	LYZ	130.594	60.0632	1.11675	0.0116743	0.858174	0.0160027	0.946644	0.197177	0.314555
ENSSSCG00000023904	CFAP57	0.807301	6.45942	-2.95378	0.0118653	0.862438	0.00267147	0.45434	-0.44021	0.0190621
ENSSSCG00000015049	TMPRSS5	28.869	10.3637	1.45899	0.0119222	0.862438	0.0147535	0.91838	0.354815	0.0639247
ENSSSCG00000006933	CLCA1	9.43528	2.03201	2.22288	0.0122358	0.868272	0.00435681	0.572335	0.483071	0.00921605
ENSSSCG00000015091	MPZL2	84.4241	22.5907	1.8919	0.0122613	0.868272	0.0113116	0.841654	0.262109	0.177847
ENSSSCG00000017349	ADAM11	22.2029	6.00521	1.86122	0.0123943	0.87234	0.00946811	0.792987	0.35281	0.0655479
ENSSSCG00000036626	-	4.76788	0	4.49686	0.0124143	0.87234	0.00175381	0.359211	0.369467	0.0529912
ENSSSCG00000017759	ALDOC	3438.59	1094.52	1.65145	0.0125517	0.878621	0.000342596	0.133452	0.318301	0.098789
ENSSSCG00000037347	-	113.219	37.981	1.56959	0.0130334	0.880801	0.0127241	0.856428	0.379829	0.046189
ENSSSCG00000033672	HIST1H1E	54.524	27.0825	1.00639	0.0130921	0.880801	0.0298496	1	0.390074	0.0401629
ENSSSCG00000038429	-	379.86	157.466	1.27005	0.0131339	0.880801	0.00986175	0.792987	0.235737	0.227186
ENSSSCG00000034102	DGAT2	1470.02	508.994	1.5298	0.0133572	0.882379	0.000624224	0.19817	0.361826	0.0584929
Novel00188	-	136.18	291.065	-1.09533	0.0135392	0.882379	0.0152626	0.928822	-0.172496	0.380077
ENSSSCG00000005023	ABHD12B	19.2943	6.61553	1.55171	0.0135524	0.882379	0.0137855	0.878216	0.476595	0.0103456
ENSSSCG00000005309	FAM166B	4.14053	14.5912	-1.77379	0.0135902	0.882379	0.0116216	0.845476	-0.449413	0.0164295
ENSSSCG00000001248	MOG	20.8286	6.46488	1.68186	0.0136896	0.882379	0.0120511	0.848573	0.283245	0.144135
ENSSSCG00000017233	RAB37	11.9891	2.06441	2.46897	0.0137162	0.882379	0.00703968	0.709481	0.311838	0.106217
Novel00895	-	21.6724	3.83795	2.47788	0.0138133	0.885508	0.0132127	0.873871	0.249324	0.200733
ENSSSCG00000036036	XG	483.663	233.603	1.05046	0.0141522	0.894647	0.00982536	0.792987	0.299064	0.12211
ENSSSCG00000028488	LTC4S	35.4076	16.6481	1.07705	0.0142603	0.894647	0.0259435	1	0.409043	0.0306693
ENSSSCG00000040040	-	0.181522	4.19465	-4.00987	0.014335	0.894647	0.00523393	0.620497	-0.436614	0.0201807
ENSSSCG00000015126	TRIM29	33.8384	5.2533	2.66023	0.0144347	0.897013	0.0126851	0.856428	0.148335	0.451262
ENSSSCG00000017041	ADRA1B	63.6921	31.3615	1.01913	0.0147794	0.906104	0.0286431	1	0.541995	0.0028901
ENSSSCG00000033910	IFN-OMEGA-2	5.88883	0	4.81111	0.0148478	0.907255	0.00244073	0.442771	0.133311	0.498862
ENSSSCG00000012780	PLXNB3	86.3696	41.1408	1.05665	0.0152878	0.926979	0.0236264	1	0.155591	0.429175
ENSSSCG00000036379	-	60.1066	20.2104	1.57127	0.0153449	0.926979	0.0154777	0.932555	0.342866	0.0740758
ENSSSCG00000003846	GLIS1	27.4985	7.98446	1.79068	0.0157939	0.946083	0.0158505	0.940563	0.307221	0.111772
ENSSSCG00000031725	SNORD14	21.3756	52.743	-1.29035	0.0161968	0.949476	0.0234769	1	-0.170055	0.386958
ENSSSCG00000014004	-	70.7626	33.9231	1.05162	0.0165568	0.949476	0.0266358	1	0.15003	0.446049
ENSSSCG00000032769	-	1.66422	12.8841	-2.93229	0.016624	0.949476	0.0138619	0.880138	-0.300088	0.120776
ENSSSCG00000010085	SDF2L1	79.9137	39.2958	1.01812	0.0167209	0.949476	0.0277493	1	0.398482	0.0357008
ENSSSCG00000009662	STMN4	34.8499	13.2163	1.3741	0.01689	0.949476	0.0206297	1	0.325921	0.0905402
ENSSSCG00000034769	-	1.46385	7.97528	-2.42316	0.0170126	0.952138	0.00808138	0.756848	-0.418216	0.0267788
ENSSSCG00000017723	CCL2	629.319	143.374	2.13364	0.017434	0.952138	0.000949539	0.252308	0.47483	0.010673
ENSSSCG00000023176	TROAP	6.40674	19.9778	-1.65328	0.0174897	0.952138	0.0221321	1	-0.288824	0.136063
ENSSSCG00000032561	PDCD1LG2	157.191	75.4097	1.05761	0.0175346	0.952138	0.0211593	1	0.393017	0.0385529
Novel00430	-	474.998	210.331	1.17483	0.0175791	0.952138	0.012241	0.848573	0.279768	0.149337
ENSSSCG00000028674	CR2	10.4183	1.67717	2.61527	0.017907	0.962239	0.00976218	0.792987	0.334697	0.0816989
ENSSSCG00000034880	FOXD2	130.576	57.7234	1.17126	0.0181538	0.967338	0.0206186	1	0.238079	0.222467
ENSSSCG00000015732	TFCP2L1	13.3307	2.21594	2.56261	0.0185955	0.967338	0.0115166	0.845476	0.265703	0.171758
ENSSSCG00000039990	-	4.67114	0	4.45231	0.0186274	0.967338	0.00413103	0.560787	0.328241	0.0881351
Novel00105	-	58.9998	22.7228	1.37317	0.0186373	0.967338	0.0209699	1	0.133659	0.497731
ENSSSCG00000017747	RAB11FIP4	104.682	45.9952	1.18141	0.0186948	0.967576	0.022677	1	0.263761	0.17503
ENSSSCG00000029392	HUNK	33.3599	13.4547	1.29667	0.0188955	0.969721	0.0225316	1	0.369681	0.0528431
ENSSSCG00000034829	-	38.5237	13.6549	1.47879	0.0192021	0.971062	0.0192585	0.991038	0.346793	0.070611
ENSSSCG00000017086	SLC36A2	25.9297	6.07687	2.07529	0.0193709	0.973776	0.018524	0.980127	0.266305	0.170752
ENSSSCG00000036261	CROCC2	108.461	44.6265	1.28296	0.0194447	0.973776	0.0209807	1	0.417361	0.0271237
ENSSSCG00000014293	FSTL4	7.40398	19.7365	-1.39867	0.0195811	0.973776	0.0242721	1	-0.285206	0.14126
ENSSSCG00000010478	FFAR4	33.2911	13.7648	1.27197	0.0197953	0.973776	0.0257672	1	0.408169	0.0310627
ENSSSCG00000000663	-	29.2152	11.6267	1.31701	0.0198821	0.973776	0.0242893	1	0.170946	0.384438
Novel00677	-	88.2388	29.4002	1.5892	0.0202327	0.973776	0.0195892	0.992379	0.301024	0.119565
ENSSSCG00000000519	GLIPR1	65.732	30.2496	1.12348	0.0202384	0.973776	0.0282276	1	0.334952	0.0814522
Novel00190	-	10.253	1.11256	3.17636	0.0202537	0.973776	0.0109581	0.831591	0.285723	0.140508
ENSSSCG00000040277	-	7.14333	0.275844	4.34846	0.0203254	0.974294	0.010584	0.824398	0.404527	0.0327457
ENSSSCG00000040847	AP1S3	24.338	9.59278	1.33007	0.0210483	0.988324	0.0262479	1	0.399711	0.0350836
ENSSSCG00000027144	LMNTD1	5.42929	16.4356	-1.58889	0.0210708	0.988324	0.0229094	1	-0.340177	0.0765212
ENSSSCG00000001395	-	8.99156	31.9718	-1.83655	0.0212062	0.988324	0.0224412	1	-0.285397	0.140981
ENSSSCG00000031976	ANKRD53	20.2084	5.91951	1.75871	0.0212704	0.988324	0.0180777	0.978391	0.158179	0.421442
ENSSSCG00000037555	-	1.37443	7.38036	-2.35354	0.0213136	0.988324	0.00619663	0.655741	-0.421871	0.0253447
Novel00334	-	180.083	77.4308	1.21853	0.0217432	0.993122	0.02137	1	0.420024	0.0260616
ENSSSCG00000027415	WWOX	38.9383	18.9817	1.03829	0.0218945	0.9932	0.0388443	1	0.505174	0.00610718
ENSSSCG00000025005	B4GALT6	22.8724	9.28843	1.30177	0.0220818	0.9932	0.0283959	1	0.247937	0.203332
ENSSSCG00000039088	-	0.217611	4.07034	-3.95919	0.022201	0.9932	0.0125103	0.856315	-0.442812	0.0182848
ENSSSCG00000033051	POLE	11.3729	32.7696	-1.51862	0.0223696	0.9932	0.0281718	1	-0.215251	0.271319
ENSSSCG00000013088	LRRC10B	73.2849	35.588	1.03889	0.0229216	0.998544	0.0332003	1	0.128164	0.515725
ENSSSCG00000029414	-	75.0532	26.78	1.47561	0.0231128	0.998544	0.0225947	1	0.106339	0.590183
ENSSSCG00000039874	CCL26	364.214	168.754	1.10745	0.0235333	0.998544	0.0187027	0.983875	0.291267	0.132634
ENSSSCG00000007436	MMP9	10.449	1.94196	2.40612	0.023707	0.998544	0.0120455	0.848573	0.255735	0.189016
ENSSSCG00000015548	RGSL1	13.851	39.1091	-1.48495	0.023842	0.998544	0.0277829	1	-0.376519	0.0482823
ENSSSCG00000039760	PRR16	49.6903	16.8304	1.55898	0.0238687	0.998544	0.0248941	1	0.316769	0.100513
ENSSSCG00000033469	-	8.5321	1.10337	2.92966	0.0238792	0.998544	0.00886688	0.775079	0.275903	0.155277
ENSSSCG00000011754	GHSR	0.567128	5.17284	-3.08197	0.0239767	0.998544	0.00550936	0.632182	-0.418466	0.0266785
ENSSSCG00000023296	CENPE	18.8435	7.8486	1.27412	0.0241144	0.998544	0.0285171	1	0.228032	0.243181
Novel00906	-	44.3274	21.0342	1.06634	0.0242485	0.998544	0.0354091	1	-0.131127	0.505983
ENSSSCG00000014278	IL5	0.6295	5.2604	-3.06314	0.0247195	0.998544	0.00446315	0.582189	-0.461115	0.0135227
ENSSSCG00000037009	-	45.9835	9.43354	2.26636	0.0249605	0.998544	0.0222992	1	0.0504546	0.798746
ENSSSCG00000013102	MS4A7	49.3374	21.2615	1.20865	0.0250293	0.998544	0.031228	1	0.39979	0.035044
ENSSSCG00000026816	-	35.7025	14.7047	1.27749	0.025259	0.998544	0.0287006	1	0.279829	0.149245
ENSSSCG00000039815	-	9.06879	1.99064	2.1725	0.0253864	0.998544	0.0120712	0.848573	0.295246	0.127184
ENSSSCG00000011664	RBP1	73.9253	33.8897	1.11758	0.0254098	0.998544	0.032222	1	0.207657	0.288993
ENSSSCG00000032145	IRX5	80.776	182.628	-1.17819	0.0256325	0.998544	0.0297766	1	-0.256489	0.18767
ENSSSCG00000036359	SLC43A1	14.5022	2.37033	2.62301	0.025641	0.998544	0.0240538	1	0.21989	0.260872
ENSSSCG00000009572	RNF17	24.4942	5.28175	2.23666	0.0257319	0.998544	0.0171229	0.962114	0.283142	0.144287
Novel00922	-	51.9042	532.786	-3.36047	0.0257621	0.998544	0.00316739	0.502771	-0.302879	0.117191
Novel00687	-	8.9963	1.94009	2.19458	0.0259198	0.998544	0.00932622	0.792987	0.500044	0.00673528
ENSSSCG00000033745	-	50.2121	23.6441	1.09155	0.0260441	0.998544	0.0361432	1	0.407061	0.0315672
ENSSSCG00000017864	-	42.5448	20.6905	1.02721	0.0263671	0.998544	0.0426507	1	0.280857	0.147694
ENSSSCG00000009883	RPH3A	3.10474	11.1981	-1.82551	0.0264586	0.998544	0.0176346	0.976464	-0.244388	0.210086
Novel01020	-	8.82299	27.7386	-1.64266	0.0267989	0.998544	0.0279321	1	-0.170724	0.385064
ENSSSCG00000036956	-	3907.74	929.153	2.07239	0.0269145	0.998544	0.00146329	0.331818	0.487914	0.00844058
Novel00417	-	12.4479	29.331	-1.22423	0.0269493	0.998544	0.0370282	1	-0.428611	0.0228647
Novel00650	-	14.0092	4.99539	1.50321	0.0276137	0.998544	0.0215128	1	0.422687	0.0250333
ENSSSCG00000031300	-	1.61832	8.96809	-2.45076	0.0276363	0.998544	0.0125426	0.856315	-0.331398	0.0849411
ENSSSCG00000038013	DIRAS1	5.60737	0.878081	2.69599	0.0278648	0.998544	0.00941955	0.792987	0.111321	0.572785
ENSSSCG00000012590	LHFPL1	8.36834	1.34891	2.59545	0.0282522	0.998544	0.0133479	0.878216	0.379423	0.0464421
Novel00493	-	15.7394	4.63759	1.80721	0.0283087	0.998544	0.0233467	1	0.656294	0.000149201
ENSSSCG00000017262	SLC16A6	7.92178	1.82783	2.17135	0.0283175	0.998544	0.0161173	0.947538	0.38881	0.0408706
ENSSSCG00000012536	PLP1	79.423	31.6409	1.31494	0.0283749	0.998544	0.0294545	1	0.151315	0.442118
ENSSSCG00000003746	-	1.13613	8.89047	-3.0074	0.0286628	0.998544	0.0173268	0.970706	-0.363402	0.0573233
ENSSSCG00000026211	NRN1	48.1341	106.392	-1.15042	0.0290319	0.998544	0.0371016	1	-0.360888	0.0591978
ENSSSCG00000011316	CCR9	5.88818	17.2994	-1.55444	0.0290999	0.998544	0.0283031	1	-0.25283	0.194264
ENSSSCG00000013853	HSH2D	14.4128	3.32427	2.05867	0.0292581	0.998544	0.0196414	0.992385	0.27512	0.156501
ENSSSCG00000034220	-	16.0203	2.45229	2.68649	0.0296962	0.998544	0.0218696	1	0.145518	0.459999
ENSSSCG00000017154	CARD14	0.363043	4.73792	-3.51006	0.0303678	0.998544	0.00524464	0.620497	-0.389921	0.0402479
ENSSSCG00000016600	TMEM229A	15.5017	1.65506	3.20939	0.0306257	0.998544	0.016394	0.952051	0.308036	0.110776
ENSSSCG00000004677	DUOXA1	10.372	1.74324	2.57016	0.0308107	0.998544	0.0190117	0.989517	0.134349	0.495494
ENSSSCG00000004475	-	41.5996	18.674	1.14142	0.0309267	0.998544	0.0387237	1	0.167862	0.393202
ENSSSCG00000012959	CATSPER1	1.14966	6.90018	-2.62476	0.0318227	0.998544	0.0143984	0.906238	-0.200121	0.307238
ENSSSCG00000000732	CRACR2A	30.3182	14.3636	1.09601	0.032586	0.998544	0.0478525	1	0.260888	0.17995
ENSSSCG00000035121	RHBG	6.14182	0.94975	2.77286	0.0330397	0.998544	0.0119482	0.848573	0.295655	0.126634
ENSSSCG00000002902	ATP4A	7.15511	1.71667	2.06614	0.0331156	0.998544	0.0144157	0.906238	0.422967	0.0249273
Novel00772	-	7.61846	22.0216	-1.55471	0.0334032	0.998544	0.0355658	1	-0.197466	0.313831
ENSSSCG00000020837	-	116.692	52.5914	1.14631	0.0334248	0.998544	0.0351342	1	0.307908	0.110932
ENSSSCG00000000789	CNTN1	27.2165	10.8128	1.32519	0.0334546	0.998544	0.0379399	1	0.191306	0.329467
Novel00636	-	11.4317	3.73762	1.62455	0.0334974	0.998544	0.0213208	1	0.396598	0.0366646
ENSSSCG00000008970	CDKL2	18.4358	41.6281	-1.16895	0.0335454	0.998544	0.0446985	1	-0.332031	0.0843121
ENSSSCG00000015547	-	3.11565	0	3.87636	0.0338479	0.998544	0.00329477	0.510234	0.360439	0.0595374
ENSSSCG00000007007	IDO1	9.85498	0.766918	3.61957	0.0339406	0.998544	0.0197034	0.992883	0.244406	0.21005
ENSSSCG00000002993	CYP2A19	1219.22	282.116	2.11137	0.0343078	0.998544	0.00257022	0.443725	0.25131	0.197052
ENSSSCG00000039111	-	48.6249	19.0458	1.3409	0.0348047	0.998544	0.0359468	1	-0.0372931	0.85056
ENSSSCG00000016878	FGF10	17.2206	5.29951	1.71816	0.0353937	0.998544	0.025731	1	0.373212	0.0504476
ENSSSCG00000036465	-	47.3467	16.8744	1.49328	0.0357403	0.998544	0.0338171	1	0.470438	0.0115249
ENSSSCG00000016493	-	5.2451	0.838587	2.61929	0.0358256	0.998544	0.0162425	0.949041	0.205623	0.293847
Novel00054	-	8.7173	1.70374	2.33361	0.0358339	0.998544	0.0208131	1	0.333547	0.0828181
ENSSSCG00000007186	-	0.856917	5.58493	-2.70638	0.0358683	0.998544	0.00902516	0.777879	-0.4598	0.0138264
ENSSSCG00000039649	C19orf84	5.89051	0.838587	2.80615	0.0360735	0.998544	0.0204873	1	0.537937	0.00315149
ENSSSCG00000037892	YPEL4	19.986	8.23655	1.26827	0.0364334	0.998544	0.0360702	1	0.275014	0.156666
ENSSSCG00000039606	-	0.421695	5.18196	-3.56003	0.037092	0.998544	0.024015	1	-0.442434	0.0183962
ENSSSCG00000021105	DPEP2	26.5542	9.35407	1.4855	0.0371886	0.998544	0.0358858	1	0.35462	0.064081
ENSSSCG00000012754	GABRE	10.4923	2.57451	2.02778	0.0372553	0.998544	0.0277091	1	0.392862	0.0386365
ENSSSCG00000002777	HSD11B2	14.5887	5.12229	1.51618	0.037433	0.998544	0.0299187	1	0.366898	0.0547935
ENSSSCG00000016175	MREG	31.184	11.4977	1.45429	0.037469	0.998544	0.0365857	1	0.112729	0.567908
ENSSSCG00000008259	LRRTM4	5.28712	0.560875	3.19972	0.0380266	0.998544	0.0129247	0.860804	0.257011	0.186743
ENSSSCG00000009630	EGR3	128.886	47.4335	1.43914	0.0380553	0.998544	0.0354744	1	0.263527	0.175426
ENSSSCG00000007437	SLC12A5	26.3125	9.63144	1.43692	0.0381853	0.998544	0.0378127	1	0.186814	0.341162
ENSSSCG00000035551	-	11.2321	2.78787	1.98971	0.0385471	0.998544	0.0233516	1	0.313881	0.103825
ENSSSCG00000016401	-	239.905	114.7	1.06017	0.0386745	0.998544	0.0358243	1	0.187377	0.339683
ENSSSCG00000033685	NOXA1	3.63083	0	4.08782	0.0387062	0.998544	0.00932121	0.792987	0.242665	0.213419
ENSSSCG00000004894	SERPINB5	14.211	5.0175	1.51893	0.0387278	0.998544	0.0292376	1	0.35719	0.0620425
ENSSSCG00000027271	Metazoa_SRP	0	3.37272	-4.41374	0.0387673	0.998544	0.00770007	0.748321	-0.325361	0.0911276
Novel00024	-	33.9405	15.8924	1.0976	0.0391917	0.998544	0.0490802	1	0.296317	0.125746
ENSSSCG00000014570	NRIP3	603.833	134.298	2.16902	0.0392131	0.998544	0.00402374	0.560787	0.375707	0.0488066
Novel00004	-	15.7033	53.4938	-1.76052	0.0392307	0.998544	0.041105	1	-0.202344	0.301782
ENSSSCG00000026042	-	6.98339	18.1251	-1.36581	0.0394177	0.998544	0.0422347	1	-0.351636	0.0665125
ENSSSCG00000039615	-	1.70513	10.5984	-2.68499	0.0396128	0.998544	0.0314747	1	-0.213675	0.274929
ENSSSCG00000040563	-	4.58695	0.275844	3.71631	0.0400316	0.998544	0.00796937	0.75463	0.54965	0.00244741
ENSSSCG00000035394	-	0.905763	5.17867	-2.57005	0.0400362	0.998544	0.0112385	0.839494	-0.394321	0.0378565
ENSSSCG00000032504	-	3.86769	0.245537	3.48307	0.0400448	0.998544	0.0106469	0.824398	0.457465	0.0143795
ENSSSCG00000022060	RASSF10	141.693	65.1807	1.12279	0.0401515	0.998544	0.0396061	1	0.303304	0.116652
ENSSSCG00000009677	-	16.6296	6.00807	1.44669	0.0406557	0.998544	0.0360008	1	0.604401	0.000658376
Novel00375	-	17.2226	4.29872	1.98817	0.0408535	0.998544	0.0292932	1	0.541371	0.00292902
ENSSSCG00000009228	MAPK10	3.10557	12.2297	-1.97402	0.0412823	0.998544	0.0295323	1	-0.281076	0.147365
Novel00432	-	6.73151	27.9742	-2.03199	0.0413667	0.998544	0.035782	1	-0.217912	0.265294
ENSSSCG00000015008	C11orf65	12.7275	4.68737	1.44504	0.0416258	0.998544	0.0355287	1	0.519706	0.00459054
ENSSSCG00000012394	GJB1	14.324	2.98472	2.2344	0.042219	0.998544	0.0289214	1	0.411564	0.0295571
ENSSSCG00000014385	PCDHGC5	4.84781	12.3419	-1.34099	0.0426387	0.998544	0.035645	1	-0.381175	0.0453589
Novel00665	-	194.307	59.9371	1.69767	0.0429736	0.998544	0.00769579	0.748321	0.439396	0.0193108
ENSSSCG00000009936	-	0.62578	5.18912	-3.01617	0.0431924	0.998544	0.0152429	0.928822	-0.404787	0.0326234
Novel00110	-	4.15381	0	4.30211	0.0444884	0.998544	0.00773975	0.748359	0.103852	0.598955
ENSSSCG00000003832	TACSTD2	19.0909	6.99918	1.42705	0.0448211	0.998544	0.0380308	1	0.217537	0.266138
ENSSSCG00000025560	PGLYRP2	10.8382	3.41309	1.65071	0.0449875	0.998544	0.029438	1	0.323011	0.0936265
ENSSSCG00000011625	CHST13	195.39	34.5585	2.49954	0.0467328	0.998544	0.00749938	0.740146	0.317531	0.099653
ENSSSCG00000035025	ADGRV1	4.38071	12.9012	-1.52971	0.0472009	0.998544	0.0434667	1	-0.398796	0.0355424
ENSSSCG00000016196	VIL1	2.92853	9.78595	-1.72431	0.047285	0.998544	0.0361958	1	-0.300411	0.120356
ENSSSCG00000020970	IL6	106.388	24.4339	2.12136	0.0477039	0.998544	0.0107596	0.82641	0.470374	0.0115379
ENSSSCG00000006618	CELF3	1.00235	5.5406	-2.41433	0.0478724	0.998544	0.0228124	1	-0.412254	0.0292587
ENSSSCG00000035283	-	0	3.59516	-4.50867	0.0480514	0.998544	0.0148704	0.919645	-0.414083	0.0284788
ENSSSCG00000007485	BCAS1	67.1579	29.8936	1.15759	0.0481371	0.998544	0.0499868	1	0.336198	0.080255
ENSSSCG00000008429	EPCAM	5.15069	0.491075	3.21221	0.048257	0.998544	0.0128898	0.860804	0.315781	0.101637
ENSSSCG00000030821	-	1.62097	10.4163	-2.71969	0.0487498	0.998544	0.0210864	1	-0.37429	0.0497331
ENSSSCG00000002887	MAG	22.529	8.32224	1.41467	0.0491492	0.998544	0.0470385	1	0.0803328	0.684479
ENSSSCG00000036011	ISLR2	56.1183	18.8074	1.5712	0.0495728	0.998544	0.0480423	1	0.0225326	0.909389
* The correlation coefficient and corrlation p value were examined by Person correlation analysis between FPKM values of genes with IMF values in 28 Duroc pigs

## Sheet: Table S4
Supplementary Table 4. Significantly enriched GO terms (q < 0.05) of the DEGs detected between high- and low-IMF groups
Category	ID	Description	Gene representation	p value	qvalue	Gene ID
BP	GO:0016042	lipid catabolic process	8/71	6.85837e-06	0.0134973	ADIPOQ/PNPLA3/PLIN1/CIDEA/LIPE/ACAA1/APOE/MT3
BP	GO:0032799	low-density lipoprotein receptor particle metabolic process	3/71	1.59181e-05	0.0156635	ADIPOQ/PPARG/APOE
BP	GO:0071345	cellular response to cytokine stimulus	12/71	2.51019e-05	0.0164006	SFRP1/ADIPOQ/FABP4/PPARG/ACKR4/NGFR/FASN/MT3/CEBPA/CCL2/CCL26/IL6
BP	GO:0050872	white fat cell differentiation	3/71	3.3782e-05	0.0164006	FABP4/PPARG/CEBPA
BP	GO:0010875	positive regulation of cholesterol efflux	3/71	6.13379e-05	0.0164006	ADIPOQ/PPARG/APOE
BP	GO:0032787	monocarboxylic acid metabolic process	9/71	6.97207e-05	0.0164006	ADIPOQ/PPARG/PNPLA3/LIPE/ACAA1/FASN/PPARG/BP1/CYP2A19
BP	GO:0045444	fat cell differentiation	7/71	7.44408e-05	0.0164006	SFRP1/ADIPOQ/FABP4/PPARG/ADIRF/ADRB1/CEBPA
BP	GO:0050873	brown fat cell differentiation	4/71	7.46874e-05	0.0164006	ADIPOQ/FABP4/ADRB1/CEBPA
BP	GO:0034097	response to cytokine	12/71	7.50026e-05	0.0164006	SFRP1/ADIPOQ/-/PPARG/EACKR4/NGFR/FASN/MT3/CEBPA/CCL2/-/IL6
BP	GO:0071356	cellular response to tumor necrosis factor	6/71	9.20177e-05	0.016801	SFRP1/ADIPOQ/-/NGFR/CEBPA/CCL2
BP	GO:0045600	positive regulation of fat cell differentiation	4/71	9.39083e-05	0.016801	SFRP1/PPARG/ADIRF/CEBPA
BP	GO:0034612	response to tumor necrosis factor	6/71	0.000142174	0.0191651	SFRP1/ADIPOQ/FABP4/NGFR/CEBPA/CCL2
BP	GO:0010874	regulation of cholesterol efflux	3/71	0.000153146	0.0191651	ADIPOQ/PPARG/APOE
BP	GO:0032373	positive regulation of sterol transport	3/71	0.000153146	0.0191651	ADIPOQ/PPARG/APOE
BP	GO:0032376	positive regulation of cholesterol transport	3/71	0.000153146	0.0191651	ADIPOQ/PPARG/APOE
BP	GO:0006066	alcohol metabolic process	6/71	0.000155813	0.0191651	RETSAT/LIPE/APOE/MT3/CEBPA/RBP1
BP	GO:0006631	fatty acid metabolic process	7/71	0.000177754	0.020234	ADIPOQ/PPARG/PNPLA3/LIPE/ACAA1/FASN/CYP2A19
BP	GO:0032800	receptor biosynthetic process	3/71	0.000185067	0.020234	ADIPOQ/ACE2/PPARG
BP	GO:0045598	regulation of fat cell differentiation	5/71	0.000205275	0.0207921	SFRP1/ADIPOQ/PPARG/ADIRF/CEBPA
BP	GO:0098869	cellular oxidant detoxification	4/71	0.000247308	0.0207921	MGST1/APOE/MT3/LTC4S
BP	GO:0019221	cytokine-mediated signaling pathway	8/71	0.000251753	0.0207921	ADIPOQ/PPARG/ACKR4/NGFR/MT3/CCL2/CCL26/IL6
BP	GO:1901615	organic hydroxy compound metabolic process	7/71	0.00025753	0.0207921	RETSAT/LIPE/ACAA1/APOE/MT3/CEBPA/RBP1
BP	GO:0098754	detoxification	4/71	0.000268949	0.0207921	MGST1/APOE/MT3/LTC4S
BP	GO:1905954	positive regulation of lipid localization	4/71	0.000268949	0.0207921	ADIPOQ/PPARG/CIDEA/APOE
BP	GO:1990748	cellular detoxification	4/71	0.000268949	0.0207921	MGST1/APOE/MT3/LTC4S
BP	GO:0019752	carboxylic acid metabolic process	11/71	0.000274693	0.0207921	ADIPOQ/PPARG/PNPLA3/LIPE/ACAA1/FASN/PSAT1/ALDOC/LTC4S/RBP1/CYP2A19
BP	GO:0008203	cholesterol metabolic process	4/71	0.000369266	0.0269154	LIPE/APOE/MT3/CEBPA
BP	GO:0055088	lipid homeostasis	4/71	0.000428342	0.0269976	FABP4/PNPLA3/APOE/CEBPA
BP	GO:0006707	cholesterol catabolic process	2/71	0.000439847	0.0269976	APOE/MT3
BP	GO:0010871	negative regulation of receptor biosynthetic process	2/71	0.000439847	0.0269976	ADIPOQ/PPARG
BP	GO:0016127	sterol catabolic process	2/71	0.000439847	0.0269976	APOE/MT3
BP	GO:1902652	secondary alcohol metabolic process	4/71	0.000460276	0.0269976	LIPE/APOE/MT3/CEBPA
BP	GO:0032371	regulation of sterol transport	3/71	0.000468246	0.0269976	ADIPOQ/PPARG/APOE
BP	GO:0032374	regulation of cholesterol transport	3/71	0.000468246	0.0269976	ADIPOQ/PPARG/APOE
BP	GO:0030336	negative regulation of cell migration	6/71	0.00048014	0.0269976	SFRP1/ADIPOQ/HAS1/PPARG/APOE/CCL2
BP	GO:0016125	sterol metabolic process	4/71	0.000529184	0.0289287	LIPE/APOE/MT3/CEBPA
BP	GO:0030851	granulocyte differentiation	3/71	0.000602281	0.0320349	ADIPOQ/CEBPA/RBP1
BP	GO:2000146	negative regulation of cell motility	6/71	0.000654902	0.0323195	SFRP1/ADIPOQ/HAS1/PPARG/APOE/CCL2
BP	GO:0010745	negative regulation of macrophage derived foam cell differentiation	2/71	0.000656901	0.0323195	ADIPOQ/PPARG
BP	GO:0045713	low-density lipoprotein particle receptor biosynthetic process	2/71	0.000656901	0.0323195	ADIPOQ/PPARG
BP	GO:0033344	cholesterol efflux	3/71	0.000677569	0.0325233	ADIPOQ/PPARG/APOE
BP	GO:0008202	steroid metabolic process	5/71	0.000878862	0.0402232	LIPE/ACAA1/APOE/MT3/CEBPA
BP	GO:0044242	cellular lipid catabolic process	5/71	0.000878862	0.0402232	ADIPOQ/PNPLA3/LIPE/ACAA1/MT3
BP	GO:0051271	negative regulation of cellular component movement	6/71	0.000931483	0.0410479	SFRP1/ADIPOQ/HAS1/PPARG/APOE/CCL2
BP	GO:0032720	negative regulation of tumor necrosis factor production	3/71	0.000938596	0.0410479	ADIPOQ/GPNMB/CIDEA
BP	GO:1903556	negative regulation of tumor necrosis factor superfamily cytokine production	3/71	0.00103788	0.0444032	ADIPOQ/GPNMB/CIDEA
BP	GO:0044712	single-organism catabolic process	10/71	0.00118788	0.0465853	ADIPOQ/PNPLA3/PLIN1/CIDEA/LIPE/ACAA1/APOE/MT3/ALDOC/SDF2L1
BP	GO:0010226	response to lithium ion	2/71	0.00121558	0.0465853	FABP4/CEBPA
BP	GO:0042572	retinol metabolic process	2/71	0.00121558	0.0465853	RETSAT/RBP1
BP	GO:0071285	cellular response to lithium ion	2/71	0.00121558	0.0465853	FABP4/CEBPA
BP	GO:0001936	regulation of endothelial cell proliferation	4/71	0.00123091	0.0465853	NGFR/APOE/CCL26/EGR3
BP	GO:1905952	regulation of lipid localization	4/71	0.00123091	0.0465853	ADIPOQ/PPARG/CIDEA/APOE
BP	GO:0032370	positive regulation of lipid transport	3/71	0.00125582	0.0466311	ADIPOQ/PPARG/APOE
BP	GO:0040013	negative regulation of locomotion	6/71	0.00129058	0.0470346	SFRP1/ADIPOQ/HAS1/PPARG/APOE/CCL2
BP	GO:0008217	regulation of blood pressure	4/71	0.00136727	0.0483135	ADIPOQ/ACE2/PPARG/ADRB1
BP	GO:0001676	long-chain fatty acid metabolic process	3/71	0.00137478	0.0483135	PNPLA3/LIPE/CYP2A19
CC	GO:0005811	lipid particle	6/67	1.64631e-07	1.56399e-05	CIDEC/PNPLA3/PLIN1/CIDEA/LIPE/RBP1
MF	GO:0046703	natural killer cell lectin-like receptor binding	2/31	5.69e-05	0.00688907	/-/ULBP1

## Sheet: Table S5
Supplementary Table 5. Genes in the magenta module
ID	Gene name
ENSSSCG00000017082	SPARC
ENSSSCG00000036135	COL1A1
ENSSSCG00000004578	ANXA2
ENSSSCG00000003088	APOE
ENSSSCG00000037918	ADIRF
ENSSSCG00000040681	FABP4
ENSSSCG00000020657	BCAM
ENSSSCG00000011033	VIM
ENSSSCG00000001844	PLIN1
ENSSSCG00000037360	CST3
ENSSSCG00000000576	LDHB
ENSSSCG00000012926	PC
ENSSSCG00000039103	ADIPOQ
ENSSSCG00000003018	LIPE
ENSSSCG00000027466	PCOLCE
ENSSSCG00000001435	AGPAT1
ENSSSCG00000022343	ENO1
ENSSSCG00000029944	FASN
ENSSSCG00000037697	MGP
ENSSSCG00000002866	CEBPA
ENSSSCG00000011022	SVIL
ENSSSCG00000024644	CIDEA
ENSSSCG00000013512	PLIN4
ENSSSCG00000000645	GABARAPL1
ENSSSCG00000017801	TUSC5
ENSSSCG00000040162	NUPR1
ENSSSCG00000033854	LGALS1
ENSSSCG00000021557	SULT1A3
ENSSSCG00000032213	DBI
ENSSSCG00000039307	H2AFJ
ENSSSCG00000017492	ORMDL3
ENSSSCG00000000033	TSPO
ENSSSCG00000002039	MMP14
ENSSSCG00000006324	ALDH9A1
ENSSSCG00000034102	DGAT2
ENSSSCG00000008237	RETSAT
ENSSSCG00000030921	APOA1
ENSSSCG00000037832	PMP22
ENSSSCG00000035299	SFRP4
ENSSSCG00000021328	PCSK1N
ENSSSCG00000028814	SOD3
ENSSSCG00000017498	PPP1R1B
ENSSSCG00000039874	CCL26
ENSSSCG00000017759	ALDOC
ENSSSCG00000006325	MGST3
ENSSSCG00000015370	TWIST1
ENSSSCG00000005842	TMEM141
ENSSSCG00000037582	F2RL2
ENSSSCG00000021386	PTGR1
ENSSSCG00000006624	SELENBP1
ENSSSCG00000024059	VAT1
ENSSSCG00000039797	APCDD1
ENSSSCG00000032580	MGST1
ENSSSCG00000011557	CIDEC
ENSSSCG00000009704	HMGB2
ENSSSCG00000007776	BCL7C
ENSSSCG00000014812	FOLR2
ENSSSCG00000008550	SLC5A6
ENSSSCG00000024149	ELOVL5
ENSSSCG00000006564	RAB13
ENSSSCG00000002993	CYP2A19
ENSSSCG00000023807	ACO1
ENSSSCG00000021408	TKT
ENSSSCG00000015196	SIAE
ENSSSCG00000037791	NKD2
ENSSSCG00000003105	SLC1A5
ENSSSCG00000017204	ITGB4
ENSSSCG00000003132	KDELR1
ENSSSCG00000012847	TALDO1
ENSSSCG00000028612	PTPRS
ENSSSCG00000017069	LARP1
ENSSSCG00000007346	ADIG
ENSSSCG00000008238	ELMOD3
ENSSSCG00000003402	PGD
ENSSSCG00000010554	SCD
ENSSSCG00000024325	SGK2
ENSSSCG00000007569	GRIFIN
ENSSSCG00000027443	MRAS
ENSSSCG00000008397	EFEMP1
ENSSSCG00000037706	PRKAR2B
ENSSSCG00000026914	PLA2G16
ENSSSCG00000012844	SLC25A22
ENSSSCG00000011250	ACAA1
ENSSSCG00000025822	SFRP1
ENSSSCG00000035666	-
ENSSSCG00000018712	ssc-mir-339-1
ENSSSCG00000011579	PPARG
ENSSSCG00000013292	PRR5L
ENSSSCG00000002559	CDCA4
ENSSSCG00000031773	-
ENSSSCG00000036843	-
ENSSSCG00000005287	PSAT1
ENSSSCG00000010340	FAM213A
ENSSSCG00000039054	CRTAP
ENSSSCG00000038044	GYG2
ENSSSCG00000002754	NQO1
ENSSSCG00000022004	SH3BP2
ENSSSCG00000031109	HILPDA
ENSSSCG00000013056	LGALS12
ENSSSCG00000001780	FAH
ENSSSCG00000027404	UNC93A
ENSSSCG00000017548	NGFR
ENSSSCG00000010275	PCBD1
ENSSSCG00000000072	SLC25A17
ENSSSCG00000032728	EFNB1
ENSSSCG00000015270	FMOD
ENSSSCG00000008466	COX7A2L
ENSSSCG00000040586	PAOX
ENSSSCG00000004136	AIG1
ENSSSCG00000031538	ANG
ENSSSCG00000009778	RILPL2
ENSSSCG00000000910	CRADD
ENSSSCG00000030626	ALDH1L1
ENSSSCG00000038162	CCL21
ENSSSCG00000003153	FTL
ENSSSCG00000021418	LSS
ENSSSCG00000011727	PTX3
ENSSSCG00000003061	CADM4
ENSSSCG00000015135	SORL1
ENSSSCG00000011297	ABHD5
ENSSSCG00000016725	-
ENSSSCG00000040182	RHBDD2
ENSSSCG00000012234	SRPX
ENSSSCG00000010370	-
ENSSSCG00000032803	CYP2S1
ENSSSCG00000039230	POLR2D
ENSSSCG00000001434	EGFL8
ENSSSCG00000034786	HACD2
ENSSSCG00000003788	PTGER3
ENSSSCG00000015735	PTPN18
ENSSSCG00000007770	ORAI3
ENSSSCG00000027952	ADCY5
ENSSSCG00000011296	ANO10
ENSSSCG00000024119	GLB1
ENSSSCG00000013393	SPON1
ENSSSCG00000039545	-
ENSSSCG00000008316	NAGK
ENSSSCG00000000259	CSAD
ENSSSCG00000000917	KERA
ENSSSCG00000006665	-
ENSSSCG00000014328	GFRA3
ENSSSCG00000035567	-
ENSSSCG00000015802	FAM149A
ENSSSCG00000017566	ACSF2
ENSSSCG00000034758	PDXK
ENSSSCG00000020871	ARSD
ENSSSCG00000002026	EFS
ENSSSCG00000010825	MARK1
ENSSSCG00000027070	ENTPD6
ENSSSCG00000003265	LENG1
Novel00430	-
ENSSSCG00000014095	ZBED3
ENSSSCG00000010647	ADRB1
ENSSSCG00000012927	RCE1
ENSSSCG00000009789	HCAR1
ENSSSCG00000022098	DUS2
ENSSSCG00000033952	CITED4
ENSSSCG00000022609	WWP2
ENSSSCG00000001913	STOML1
ENSSSCG00000027052	PEX11A
ENSSSCG00000034880	FOXD2
ENSSSCG00000014575	-
ENSSSCG00000035619	TMEM135
ENSSSCG00000024463	PJA1
ENSSSCG00000017743	CRLF3
ENSSSCG00000015022	LAYN
ENSSSCG00000040416	-
ENSSSCG00000029256	AKR1A1
ENSSSCG00000037158	MTURN
ENSSSCG00000009755	AACS
ENSSSCG00000009360	ALG5
ENSSSCG00000006309	CD247
ENSSSCG00000012141	CA5B
ENSSSCG00000032660	TMEM35B
ENSSSCG00000000994	GMDS
ENSSSCG00000023912	ORAI2
ENSSSCG00000039556	KCNQ1
ENSSSCG00000039137	SMARCE1
ENSSSCG00000036954	MORN4
ENSSSCG00000015311	CYP51A1
ENSSSCG00000029606	AOX1
ENSSSCG00000001657	CUL7
ENSSSCG00000040275	HEBP1
ENSSSCG00000022031	CHST2
ENSSSCG00000003843	PARS2
ENSSSCG00000023639	NRM
ENSSSCG00000036673	PPT1
ENSSSCG00000003590	PTPRU
ENSSSCG00000009141	MCUB
ENSSSCG00000016566	NRF1
Novel00477	-
ENSSSCG00000008737	C1QTNF7
ENSSSCG00000000737	TULP3
ENSSSCG00000013088	LRRC10B
ENSSSCG00000009393	EBPL
ENSSSCG00000016672	ADCYAP1R1
ENSSSCG00000039360	LRFN4
ENSSSCG00000012758	NSDHL
ENSSSCG00000026516	EPHB3
ENSSSCG00000011251	MYD88
ENSSSCG00000032687	CYP4V2
ENSSSCG00000002818	PLLP
ENSSSCG00000012294	PLP2
ENSSSCG00000027169	ENOSF1
ENSSSCG00000035161	TMEM237
ENSSSCG00000030386	NUP205
ENSSSCG00000009817	P2RX7

## Sheet: Table S6
Supplementary Table 6. Genes in the midnight blue module
ID	Gene name
ENSSSCG00000040929	TPT1
ENSSSCG00000014540	-
ENSSSCG00000033169	RPS15
ENSSSCG00000020817	RPS16
ENSSSCG00000013597	RPS28
ENSSSCG00000014855	RPS3
ENSSSCG00000035997	RPL10
ENSSSCG00000003165	RPS11
ENSSSCG00000036014	RPLP0
Novel00688	-
ENSSSCG00000004970	-
ENSSSCG00000024974	RPL13
ENSSSCG00000003930	-
ENSSSCG00000029830	RPL8
ENSSSCG00000014133	RPS23
ENSSSCG00000005169	-
ENSSSCG00000009019	RPS3A
ENSSSCG00000012842	RPLP2
ENSSSCG00000011952	-
ENSSSCG00000027358	RPS17
ENSSSCG00000013381	RPS13
ENSSSCG00000006954	EEF1D
ENSSSCG00000001502	RPS18
ENSSSCG00000004177	RPS12
ENSSSCG00000011272	-
ENSSSCG00000030849	-
ENSSSCG00000017509	-
ENSSSCG00000025928	-
ENSSSCG00000035904	RPL7A
ENSSSCG00000025192	RPL9
ENSSSCG00000004945	-
ENSSSCG00000034448	-
ENSSSCG00000032111	RPL7
ENSSSCG00000033326	RPL37
ENSSSCG00000025507	RPL27
ENSSSCG00000012405	RPS4X
ENSSSCG00000029724	RACK1
ENSSSCG00000029785	RPS9
ENSSSCG00000004002	RPS5
ENSSSCG00000000374	RPS26
ENSSSCG00000028850	RPL26
ENSSSCG00000017239	-
ENSSSCG00000003042	RPS19
ENSSSCG00000001528	RPS10
ENSSSCG00000006081	RPL30
ENSSSCG00000035811	RPL32
ENSSSCG00000038880	RPL23
ENSSSCG00000023331	-
ENSSSCG00000034227	RPL35
ENSSSCG00000009146	RPL34
ENSSSCG00000040273	-
ENSSSCG00000035768	RPS15A
ENSSSCG00000037236	RPSA
ENSSSCG00000013906	KXD1
ENSSSCG00000040470	RPS20
ENSSSCG00000039130	RPL6
ENSSSCG00000036296	-
ENSSSCG00000017936	GABARAP
ENSSSCG00000014071	-
ENSSSCG00000035007	RPL17-C18orf32
ENSSSCG00000031088	-
ENSSSCG00000039544	-
ENSSSCG00000006501	SSR2
ENSSSCG00000013889	-
ENSSSCG00000037030	-
ENSSSCG00000006016	EIF3H
ENSSSCG00000014569	-
ENSSSCG00000032028	EIF4B
ENSSSCG00000009310	-
ENSSSCG00000039046	RPL36A-HNRNPH2
ENSSSCG00000002963	EIF3K
ENSSSCG00000006033	EIF3E
ENSSSCG00000014075	-
ENSSSCG00000040777	RPL22
ENSSSCG00000033019	-
ENSSSCG00000038364	-
ENSSSCG00000016128	EEF1B2
ENSSSCG00000035080	-
ENSSSCG00000034742	MECP2
ENSSSCG00000010759	GLRX3
ENSSSCG00000036114	-
ENSSSCG00000008170	-
ENSSSCG00000025571	POLR2G
ENSSSCG00000008558	AGBL5
ENSSSCG00000034156	GTF2F2
ENSSSCG00000039740	-
ENSSSCG00000038938	-
ENSSSCG00000002295	VTI1B

## Sheet: Table S7
Supplementary Table 7. Significantly enriched GO terms and pathways (q < 0.05) of the magenta module genes
Category	ID	Description	Gene representation	p value	qvalue	Gene ID
Gene ontology terms
BP	GO:0032787	monocarboxylic acid metabolic process	20/166	2.71379e-09	6.58095e-06	ENSSSCG00000012926/ENSSSCG00000039103/ENSSSCG00000003018/ENSSSCG00000022343/ENSSSCG00000029944/ENSSSCG00000017759/ENSSSCG00000015370/ENSSSCG00000024149/ENSSSCG00000002993/ENSSSCG00000003402/ENSSSCG00000010554/ENSSSCG00000037706/ENSSSCG00000011250/ENSSSCG00000011579/ENSSSCG00000000072/ENSSSCG00000004136/ENSSSCG00000034786/ENSSSCG00000029256/ENSSSCG00000032687/ENSSSCG00000009817
BP	GO:0006631	fatty acid metabolic process	14/166	2.51766e-07	0.000305267	ENSSSCG00000039103/ENSSSCG00000003018/ENSSSCG00000029944/ENSSSCG00000015370/ENSSSCG00000024149/ENSSSCG00000002993/ENSSSCG00000010554/ENSSSCG00000037706/ENSSSCG00000011250/ENSSSCG00000011579/ENSSSCG00000000072/ENSSSCG00000004136/ENSSSCG00000034786/ENSSSCG00000032687
BP	GO:0044282	small molecule catabolic process	12/166	2.23976e-06	0.00181047	ENSSSCG00000003088/ENSSSCG00000039103/ENSSSCG00000003018/ENSSSCG00000022343/ENSSSCG00000015370/ENSSSCG00000011250/ENSSSCG00000001780/ENSSSCG00000000072/ENSSSCG00000004136/ENSSSCG00000030626/ENSSSCG00000029256/ENSSSCG00000027169
BP	GO:0050872	white fat cell differentiation	4/166	4.68009e-06	0.00190622	ENSSSCG00000040681/ENSSSCG00000002866/ENSSSCG00000007346/ENSSSCG00000011579
BP	GO:0050873	brown fat cell differentiation	6/166	5.00082e-06	0.00190622	ENSSSCG00000040681/ENSSSCG00000039103/ENSSSCG00000002866/ENSSSCG00000007346/ENSSSCG00000010647/ENSSSCG00000027052
BP	GO:1905954	positive regulation of lipid localization	7/166	5.8561e-06	0.00190622	ENSSSCG00000004578/ENSSSCG00000003088/ENSSSCG00000039103/ENSSSCG00000024644/ENSSSCG00000011579/ENSSSCG00000031109/ENSSSCG00000009817
BP	GO:0016042	lipid catabolic process	12/166	6.78722e-06	0.00190622	ENSSSCG00000003088/ENSSSCG00000001844/ENSSSCG00000039103/ENSSSCG00000003018/ENSSSCG00000024644/ENSSSCG00000015370/ENSSSCG00000026914/ENSSSCG00000011250/ENSSSCG00000013056/ENSSSCG00000000072/ENSSSCG00000004136/ENSSSCG00000011297
BP	GO:0044283	small molecule biosynthetic process	15/166	7.71128e-06	0.00190622	ENSSSCG00000003088/ENSSSCG00000012926/ENSSSCG00000039103/ENSSSCG00000029944/ENSSSCG00000006325/ENSSSCG00000024149/ENSSSCG00000003402/ENSSSCG00000010554/ENSSSCG00000011579/ENSSSCG00000005287/ENSSSCG00000021418/ENSSSCG00000034786/ENSSSCG00000034758/ENSSSCG00000029256/ENSSSCG00000015311
BP	GO:0016054	organic acid catabolic process	10/166	7.86069e-06	0.00190622	ENSSSCG00000039103/ENSSSCG00000003018/ENSSSCG00000015370/ENSSSCG00000011250/ENSSSCG00000001780/ENSSSCG00000000072/ENSSSCG00000004136/ENSSSCG00000030626/ENSSSCG00000029256/ENSSSCG00000027169
BP	GO:0046395	carboxylic acid catabolic process	10/166	7.86069e-06	0.00190622	ENSSSCG00000039103/ENSSSCG00000003018/ENSSSCG00000015370/ENSSSCG00000011250/ENSSSCG00000001780/ENSSSCG00000000072/ENSSSCG00000004136/ENSSSCG00000030626/ENSSSCG00000029256/ENSSSCG00000027169
BP	GO:0006081	cellular aldehyde metabolic process	6/166	1.66849e-05	0.00360725	ENSSSCG00000006324/ENSSSCG00000021408/ENSSSCG00000012847/ENSSSCG00000003402/ENSSSCG00000034758/ENSSSCG00000029256
BP	GO:1905952	regulation of lipid localization	8/166	1.78503e-05	0.00360725	ENSSSCG00000004578/ENSSSCG00000003088/ENSSSCG00000039103/ENSSSCG00000024644/ENSSSCG00000011579/ENSSSCG00000031109/ENSSSCG00000011297/ENSSSCG00000009817
BP	GO:0008610	lipid biosynthetic process	15/166	2.6471e-05	0.00493785	ENSSSCG00000003088/ENSSSCG00000001435/ENSSSCG00000029944/ENSSSCG00000017492/ENSSSCG00000024149/ENSSSCG00000010554/ENSSSCG00000026914/ENSSSCG00000011579/ENSSSCG00000031538/ENSSSCG00000021418/ENSSSCG00000011297/ENSSSCG00000034786/ENSSSCG00000015311/ENSSSCG00000012758/ENSSSCG00000009817
BP	GO:0016125	sterol metabolic process	7/166	3.44288e-05	0.00596356	ENSSSCG00000003088/ENSSSCG00000003018/ENSSSCG00000002866/ENSSSCG00000021418/ENSSSCG00000015311/ENSSSCG00000009393/ENSSSCG00000012758
BP	GO:0019216	regulation of lipid metabolic process	11/166	4.46951e-05	0.00678503	ENSSSCG00000003088/ENSSSCG00000001844/ENSSSCG00000039103/ENSSSCG00000024644/ENSSSCG00000017492/ENSSSCG00000015370/ENSSSCG00000024149/ENSSSCG00000011579/ENSSSCG00000013056/ENSSSCG00000038162/ENSSSCG00000011297
BP	GO:0072329	monocarboxylic acid catabolic process	7/166	4.47672e-05	0.00678503	ENSSSCG00000039103/ENSSSCG00000003018/ENSSSCG00000015370/ENSSSCG00000011250/ENSSSCG00000000072/ENSSSCG00000004136/ENSSSCG00000029256
BP	GO:0045444	fat cell differentiation	10/166	5.45169e-05	0.00777667	ENSSSCG00000037918/ENSSSCG00000040681/ENSSSCG00000039103/ENSSSCG00000002866/ENSSSCG00000007346/ENSSSCG00000025822/ENSSSCG00000011579/ENSSSCG00000013056/ENSSSCG00000010647/ENSSSCG00000027052
BP	GO:0032373	positive regulation of sterol transport	4/166	6.30604e-05	0.0080485	ENSSSCG00000004578/ENSSSCG00000003088/ENSSSCG00000039103/ENSSSCG00000011579
BP	GO:0032376	positive regulation of cholesterol transport	4/166	6.30604e-05	0.0080485	ENSSSCG00000004578/ENSSSCG00000003088/ENSSSCG00000039103/ENSSSCG00000011579
BP	GO:0032370	positive regulation of lipid transport	5/166	0.000117796	0.0142224	ENSSSCG00000004578/ENSSSCG00000003088/ENSSSCG00000039103/ENSSSCG00000011579/ENSSSCG00000009817
BP	GO:0045834	positive regulation of lipid metabolic process	7/166	0.000123163	0.0142224	ENSSSCG00000003088/ENSSSCG00000039103/ENSSSCG00000015370/ENSSSCG00000024149/ENSSSCG00000011579/ENSSSCG00000038162/ENSSSCG00000011297
BP	GO:0045598	regulation of fat cell differentiation	7/166	0.000132163	0.0145679	ENSSSCG00000037918/ENSSSCG00000039103/ENSSSCG00000002866/ENSSSCG00000007346/ENSSSCG00000025822/ENSSSCG00000011579/ENSSSCG00000013056
BP	GO:0009062	fatty acid catabolic process	6/166	0.000144181	0.0151826	ENSSSCG00000039103/ENSSSCG00000003018/ENSSSCG00000015370/ENSSSCG00000011250/ENSSSCG00000000072/ENSSSCG00000004136
BP	GO:0045600	positive regulation of fat cell differentiation	5/166	0.000150261	0.0151826	ENSSSCG00000037918/ENSSSCG00000002866/ENSSSCG00000007346/ENSSSCG00000025822/ENSSSCG00000011579
BP	GO:0050994	regulation of lipid catabolic process	5/166	0.000168856	0.0156089	ENSSSCG00000001844/ENSSSCG00000024644/ENSSSCG00000015370/ENSSSCG00000013056/ENSSSCG00000011297
BP	GO:0008203	cholesterol metabolic process	6/166	0.000171167	0.0156089	ENSSSCG00000003088/ENSSSCG00000003018/ENSSSCG00000002866/ENSSSCG00000021418/ENSSSCG00000015311/ENSSSCG00000012758
BP	GO:0045923	positive regulation of fatty acid metabolic process	4/166	0.00017379	0.0156089	ENSSSCG00000039103/ENSSSCG00000015370/ENSSSCG00000024149/ENSSSCG00000011579
BP	GO:0031400	negative regulation of protein modification process	15/166	0.000207018	0.0179292	ENSSSCG00000003088/ENSSSCG00000040681/ENSSSCG00000039103/ENSSSCG00000000033/ENSSSCG00000017498/ENSSSCG00000015370/ENSSSCG00000037706/ENSSSCG00000025822/ENSSSCG00000013292/ENSSSCG00000039054/ENSSSCG00000000910/ENSSSCG00000015135/ENSSSCG00000014095/ENSSSCG00000022098/ENSSSCG00000009817
BP	GO:1902652	secondary alcohol metabolic process	6/166	0.000218971	0.0183105	ENSSSCG00000003088/ENSSSCG00000003018/ENSSSCG00000002866/ENSSSCG00000021418/ENSSSCG00000015311/ENSSSCG00000012758
BP	GO:0005975	carbohydrate metabolic process	14/166	0.000284413	0.02299	ENSSSCG00000000576/ENSSSCG00000012926/ENSSSCG00000039103/ENSSSCG00000022343/ENSSSCG00000017759/ENSSSCG00000015196/ENSSSCG00000012847/ENSSSCG00000003402/ENSSSCG00000024119/ENSSSCG00000008316/ENSSSCG00000029256/ENSSSCG00000022031/ENSSSCG00000027169/ENSSSCG00000009817
BP	GO:0010889	regulation of sequestering of triglyceride	3/166	0.000294779	0.0230594	ENSSSCG00000024644/ENSSSCG00000011579/ENSSSCG00000011297
BP	GO:0010876	lipid localization	11/166	0.00032947	0.0249676	ENSSSCG00000004578/ENSSSCG00000003088/ENSSSCG00000039103/ENSSSCG00000024644/ENSSSCG00000013512/ENSSSCG00000030921/ENSSSCG00000011579/ENSSSCG00000031109/ENSSSCG00000000072/ENSSSCG00000011297/ENSSSCG00000009817
BP	GO:0001936	regulation of endothelial cell proliferation	6/166	0.000345808	0.0254117	ENSSSCG00000017082/ENSSSCG00000003088/ENSSSCG00000039874/ENSSSCG00000009704/ENSSSCG00000017548/ENSSSCG00000031538
BP	GO:0051235	maintenance of location	10/166	0.000360199	0.0256907	ENSSSCG00000003088/ENSSSCG00000024644/ENSSSCG00000000033/ENSSSCG00000003132/ENSSSCG00000011579/ENSSSCG00000031109/ENSSSCG00000038162/ENSSSCG00000015135/ENSSSCG00000011297/ENSSSCG00000009817
BP	GO:0019682	glyceraldehyde-3-phosphate metabolic process	3/166	0.000389433	0.0269822	ENSSSCG00000021408/ENSSSCG00000012847/ENSSSCG00000003402
BP	GO:0001933	negative regulation of protein phosphorylation	12/166	0.000416734	0.0280717	ENSSSCG00000003088/ENSSSCG00000040681/ENSSSCG00000039103/ENSSSCG00000015370/ENSSSCG00000037706/ENSSSCG00000025822/ENSSSCG00000013292/ENSSSCG00000000910/ENSSSCG00000015135/ENSSSCG00000014095/ENSSSCG00000022098/ENSSSCG00000009817
BP	GO:0019915	lipid storage	5/166	0.000466493	0.0304582	ENSSSCG00000003088/ENSSSCG00000024644/ENSSSCG00000011579/ENSSSCG00000031109/ENSSSCG00000011297
BP	GO:0010875	positive regulation of cholesterol efflux	3/166	0.000501622	0.0304582	ENSSSCG00000003088/ENSSSCG00000039103/ENSSSCG00000011579
BP	GO:0030730	sequestering of triglyceride	3/166	0.000501622	0.0304582	ENSSSCG00000024644/ENSSSCG00000011579/ENSSSCG00000011297
BP	GO:0070206	protein trimerization	4/166	0.000502404	0.0304582	ENSSSCG00000036135/ENSSSCG00000039103/ENSSSCG00000032580/ENSSSCG00000006309
BP	GO:0001935	endothelial cell proliferation	6/166	0.000559654	0.0323134	ENSSSCG00000017082/ENSSSCG00000003088/ENSSSCG00000039874/ENSSSCG00000009704/ENSSSCG00000017548/ENSSSCG00000031538
BP	GO:0072524	pyridine-containing compound metabolic process	6/166	0.000559654	0.0323134	ENSSSCG00000022343/ENSSSCG00000017759/ENSSSCG00000012847/ENSSSCG00000003402/ENSSSCG00000034758/ENSSSCG00000009817
BP	GO:0010883	regulation of lipid storage	4/166	0.000646542	0.0354924	ENSSSCG00000024644/ENSSSCG00000011579/ENSSSCG00000031109/ENSSSCG00000011297
BP	GO:0008202	steroid metabolic process	8/166	0.00064675	0.0354924	ENSSSCG00000003088/ENSSSCG00000003018/ENSSSCG00000002866/ENSSSCG00000011250/ENSSSCG00000021418/ENSSSCG00000015311/ENSSSCG00000009393/ENSSSCG00000012758
BP	GO:0098869	cellular oxidant detoxification	5/166	0.000658621	0.0354924	ENSSSCG00000003088/ENSSSCG00000028814/ENSSSCG00000006325/ENSSSCG00000032580/ENSSSCG00000010340
BP	GO:0098754	detoxification	5/166	0.000714738	0.0368775	ENSSSCG00000003088/ENSSSCG00000028814/ENSSSCG00000006325/ENSSSCG00000032580/ENSSSCG00000010340
BP	GO:1990748	cellular detoxification	5/166	0.000714738	0.0368775	ENSSSCG00000003088/ENSSSCG00000028814/ENSSSCG00000006325/ENSSSCG00000032580/ENSSSCG00000010340
BP	GO:0006732	coenzyme metabolic process	9/166	0.000746832	0.0377306	ENSSSCG00000022343/ENSSSCG00000017759/ENSSSCG00000024149/ENSSSCG00000012847/ENSSSCG00000003402/ENSSSCG00000010275/ENSSSCG00000030626/ENSSSCG00000034758/ENSSSCG00000009817
BP	GO:0010563	negative regulation of phosphorus metabolic process	14/166	0.000810102	0.0381363	ENSSSCG00000003088/ENSSSCG00000040681/ENSSSCG00000039103/ENSSSCG00000000033/ENSSSCG00000017498/ENSSSCG00000015370/ENSSSCG00000037706/ENSSSCG00000025822/ENSSSCG00000013292/ENSSSCG00000000910/ENSSSCG00000015135/ENSSSCG00000014095/ENSSSCG00000022098/ENSSSCG00000009817
BP	GO:0045936	negative regulation of phosphate metabolic process	14/166	0.000810102	0.0381363	ENSSSCG00000003088/ENSSSCG00000040681/ENSSSCG00000039103/ENSSSCG00000000033/ENSSSCG00000017498/ENSSSCG00000015370/ENSSSCG00000037706/ENSSSCG00000025822/ENSSSCG00000013292/ENSSSCG00000000910/ENSSSCG00000015135/ENSSSCG00000014095/ENSSSCG00000022098/ENSSSCG00000009817
BP	GO:0032371	regulation of sterol transport	4/166	0.000817768	0.0381363	ENSSSCG00000004578/ENSSSCG00000003088/ENSSSCG00000039103/ENSSSCG00000011579
BP	GO:0032374	regulation of cholesterol transport	4/166	0.000817768	0.0381363	ENSSSCG00000004578/ENSSSCG00000003088/ENSSSCG00000039103/ENSSSCG00000011579
BP	GO:0042326	negative regulation of phosphorylation	12/166	0.000911246	0.0416938	ENSSSCG00000003088/ENSSSCG00000040681/ENSSSCG00000039103/ENSSSCG00000015370/ENSSSCG00000037706/ENSSSCG00000025822/ENSSSCG00000013292/ENSSSCG00000000910/ENSSSCG00000015135/ENSSSCG00000014095/ENSSSCG00000022098/ENSSSCG00000009817
BP	GO:0051291	protein heterooligomerization	4/166	0.00101872	0.0457481	ENSSSCG00000036135/ENSSSCG00000004578/ENSSSCG00000039103/ENSSSCG00000010275
BP	GO:0019395	fatty acid oxidation	5/166	0.00112975	0.0497811	ENSSSCG00000039103/ENSSSCG00000015370/ENSSSCG00000011250/ENSSSCG00000000072/ENSSSCG00000032687
BP	GO:0002021	response to dietary excess	3/166	0.00114958	0.0497811	ENSSSCG00000003088/ENSSSCG00000021328/ENSSSCG00000010647
CC	GO:0005811	lipid particle	12/170	1.04572e-13	2.18555e-11	ENSSSCG00000004578/ENSSSCG00000001844/ENSSSCG00000003018/ENSSSCG00000024644/ENSSSCG00000013512/ENSSSCG00000011557/ENSSSCG00000007346/ENSSSCG00000031109/ENSSSCG00000021418/ENSSSCG00000011297/ENSSSCG00000035619/ENSSSCG00000012758
CC	GO:0031012	extracellular matrix	18/170	1.33469e-06	0.000139475	ENSSSCG00000017082/ENSSSCG00000036135/ENSSSCG00000004578/ENSSSCG00000003088/ENSSSCG00000020657/ENSSSCG00000011033/ENSSSCG00000027466/ENSSSCG00000037697/ENSSSCG00000033854/ENSSSCG00000002039/ENSSSCG00000028814/ENSSSCG00000008397/ENSSSCG00000025822/ENSSSCG00000015270/ENSSSCG00000031538/ENSSSCG00000038162/ENSSSCG00000013393/ENSSSCG00000000917
CC	GO:0005777	peroxisome	6/170	0.000580935	0.0303538	ENSSSCG00000011033/ENSSSCG00000026914/ENSSSCG00000011250/ENSSSCG00000000072/ENSSSCG00000027052/ENSSSCG00000035619
CC	GO:0042579	microbody	6/170	0.000580935	0.0303538	ENSSSCG00000011033/ENSSSCG00000026914/ENSSSCG00000011250/ENSSSCG00000000072/ENSSSCG00000027052/ENSSSCG00000035619
MF	GO:0016836	hydro-lyase activity	8/160	4.14645e-08	1.58809e-05	ENSSSCG00000022343/ENSSSCG00000029944/ENSSSCG00000023807/ENSSSCG00000010275/ENSSSCG00000034786/ENSSSCG00000012141/ENSSSCG00000000994/ENSSSCG00000027169
MF	GO:0016829	lyase activity	12/160	1.34039e-07	2.56685e-05	ENSSSCG00000022343/ENSSSCG00000029944/ENSSSCG00000017759/ENSSSCG00000006325/ENSSSCG00000023807/ENSSSCG00000010275/ENSSSCG00000034786/ENSSSCG00000027952/ENSSSCG00000000259/ENSSSCG00000012141/ENSSSCG00000000994/ENSSSCG00000027169
MF	GO:0016835	carbon-oxygen lyase activity	8/160	6.02499e-07	7.6919e-05	ENSSSCG00000022343/ENSSSCG00000029944/ENSSSCG00000023807/ENSSSCG00000010275/ENSSSCG00000034786/ENSSSCG00000012141/ENSSSCG00000000994/ENSSSCG00000027169
MF	GO:0016627	oxidoreductase activity, acting on the CH-CH group of donors	5/160	0.000265055	0.025379	ENSSSCG00000029944/ENSSSCG00000008237/ENSSSCG00000021386/ENSSSCG00000011250/ENSSSCG00000022098
MF	GO:0016209	antioxidant activity	5/160	0.000479024	0.0366933	ENSSSCG00000003088/ENSSSCG00000028814/ENSSSCG00000006325/ENSSSCG00000032580/ENSSSCG00000010340
KEGG pathways
	ssc03320	PPAR signaling pathway	9/106	1.51e-06	0.000283	ENSSSCG00000040681/ENSSSCG00000001844/ENSSSCG00000039103/ENSSSCG00000013512/ENSSSCG00000032213/ENSSSCG00000030921/ENSSSCG00000010554/ENSSSCG00000011250/ENSSSCG00000011579
	ssc04923	Regulation of lipolysis in adipocytes	8/106	3.01e-06	0.000283	ENSSSCG00000040681/ENSSSCG00000001844/ENSSSCG00000003018/ENSSSCG00000026914/ENSSSCG00000011297/ENSSSCG00000003788/ENSSSCG00000027952/ENSSSCG00000010647
	ssc01230	Biosynthesis of amino acids	7/106	0.000177	0.011121	ENSSSCG00000012926/ENSSSCG00000022343/ENSSSCG00000017759/ENSSSCG00000023807/ENSSSCG00000021408/ENSSSCG00000012847/ENSSSCG00000005287
	ssc01212	Fatty acid metabolism	6/106	0.000333	0.015638	ENSSSCG00000029944/ENSSSCG00000024149/ENSSSCG00000010554/ENSSSCG00000011250/ENSSSCG00000034786/ENSSSCG00000036673
	ssc01040	Biosynthesis of unsaturated fatty acids	4/106	0.000719	0.027044	ENSSSCG00000024149/ENSSSCG00000010554/ENSSSCG00000011250/ENSSSCG00000034786
	ssc01200	Carbon metabolism	8/106	0.00118	0.036974	ENSSSCG00000012926/ENSSSCG00000022343/ENSSSCG00000017759/ENSSSCG00000023807/ENSSSCG00000021408/ENSSSCG00000012847/ENSSSCG00000003402/ENSSSCG00000005287

## Sheet: Table S8
Supplementary Table 8. Significantly enriched GO terms and pathways (q < 0.05) of genes in the midnight blue module
Category	ID	Description	Gene representation	p value	qvalue	GeneID
Gene ontology terms
BP	GO:0006412	translation	55/71	2.7372e-66	2.31568e-63	ENSSSCG00000033169/ENSSSCG00000020817/ENSSSCG00000013597/ENSSSCG00000014855/ENSSSCG00000035997/ENSSSCG00000003165/Novel00688/ENSSSCG00000004970/ENSSSCG00000024974/ENSSSCG00000003930/ENSSSCG00000029830/ENSSSCG00000014133/ENSSSCG00000005169/ENSSSCG00000009019/ENSSSCG00000012842/ENSSSCG00000011952/ENSSSCG00000027358/ENSSSCG00000013381/ENSSSCG00000006954/ENSSSCG00000001502/ENSSSCG00000004177/ENSSSCG0…
BP	GO:0043043	peptide biosynthetic process	55/71	1.29706e-65	5.48656e-63	ENSSSCG00000033169/ENSSSCG00000020817/ENSSSCG00000013597/ENSSSCG00000014855/ENSSSCG00000035997/ENSSSCG00000003165/Novel00688/ENSSSCG00000004970/ENSSSCG00000024974/ENSSSCG00000003930/ENSSSCG00000029830/ENSSSCG00000014133/ENSSSCG00000005169/ENSSSCG00000009019/ENSSSCG00000012842/ENSSSCG00000011952/ENSSSCG00000027358/ENSSSCG00000013381/ENSSSCG00000006954/ENSSSCG00000001502/ENSSSCG00000004177/ENSSSCG0…
BP	GO:0022613	ribonucleoprotein complex biogenesis	25/71	1.11752e-22	3.15139e-20	ENSSSCG00000033169/ENSSSCG00000020817/ENSSSCG00000013597/ENSSSCG00000035997/ENSSSCG00000036014/ENSSSCG00000003930/ENSSSCG00000014133/ENSSSCG00000005169/ENSSSCG00000011952/ENSSSCG00000027358/ENSSSCG00000001502/ENSSSCG00000025507/ENSSSCG00000004002/ENSSSCG00000028850/ENSSSCG00000017239/ENSSSCG00000003042/ENSSSCG00000001528/ENSSSCG00000034227/ENSSSCG00000040273/ENSSSCG00000037236/ENSSSCG00000031088/…
BP	GO:0042254	ribosome biogenesis	20/71	5.7682e-20	1.21997e-17	ENSSSCG00000033169/ENSSSCG00000020817/ENSSSCG00000013597/ENSSSCG00000035997/ENSSSCG00000036014/ENSSSCG00000003930/ENSSSCG00000005169/ENSSSCG00000011952/ENSSSCG00000027358/ENSSSCG00000001502/ENSSSCG00000025507/ENSSSCG00000004002/ENSSSCG00000028850/ENSSSCG00000003042/ENSSSCG00000001528/ENSSSCG00000034227/ENSSSCG00000040273/ENSSSCG00000037236/ENSSSCG00000031088/ENSSSCG00000014075
BP	GO:0002181	cytoplasmic translation	14/71	1.578e-19	2.66998e-17	ENSSSCG00000014855/ENSSSCG00000004970/ENSSSCG00000029830/ENSSSCG00000009019/ENSSSCG00000025192/ENSSSCG00000028850/ENSSSCG00000006081/ENSSSCG00000040273/ENSSSCG00000031088/ENSSSCG00000006016/ENSSSCG00000014569/ENSSSCG00000002963/ENSSSCG00000006033/ENSSSCG00000008170
BP	GO:0042274	ribosomal small subunit biogenesis	11/71	2.26923e-14	3.19961e-12	ENSSSCG00000033169/ENSSSCG00000020817/ENSSSCG00000013597/ENSSSCG00000003930/ENSSSCG00000005169/ENSSSCG00000027358/ENSSSCG00000004002/ENSSSCG00000003042/ENSSSCG00000001528/ENSSSCG00000037236/ENSSSCG00000031088
BP	GO:0022618	ribonucleoprotein complex assembly	14/71	2.8149e-13	3.26782e-11	ENSSSCG00000033169/ENSSSCG00000013597/ENSSSCG00000035997/ENSSSCG00000014133/ENSSSCG00000011952/ENSSSCG00000027358/ENSSSCG00000004002/ENSSSCG00000017239/ENSSSCG00000003042/ENSSSCG00000001528/ENSSSCG00000037236/ENSSSCG00000006016/ENSSSCG00000002963/ENSSSCG00000006033
BP	GO:0000028	ribosomal small subunit assembly	7/71	3.09014e-13	3.26782e-11	ENSSSCG00000033169/ENSSSCG00000013597/ENSSSCG00000027358/ENSSSCG00000004002/ENSSSCG00000003042/ENSSSCG00000001528/ENSSSCG00000037236
BP	GO:0071826	ribonucleoprotein complex subunit organization	14/71	6.14829e-13	5.77939e-11	ENSSSCG00000033169/ENSSSCG00000013597/ENSSSCG00000035997/ENSSSCG00000014133/ENSSSCG00000011952/ENSSSCG00000027358/ENSSSCG00000004002/ENSSSCG00000017239/ENSSSCG00000003042/ENSSSCG00000001528/ENSSSCG00000037236/ENSSSCG00000006016/ENSSSCG00000002963/ENSSSCG00000006033
BP	GO:0042255	ribosome assembly	9/71	5.41919e-12	4.58463e-10	ENSSSCG00000033169/ENSSSCG00000013597/ENSSSCG00000035997/ENSSSCG00000011952/ENSSSCG00000027358/ENSSSCG00000004002/ENSSSCG00000003042/ENSSSCG00000001528/ENSSSCG00000037236
BP	GO:0006364	rRNA processing	11/71	1.6765e-10	1.28938e-08	ENSSSCG00000020817/ENSSSCG00000013597/ENSSSCG00000003930/ENSSSCG00000005169/ENSSSCG00000025507/ENSSSCG00000028850/ENSSSCG00000003042/ENSSSCG00000034227/ENSSSCG00000037236/ENSSSCG00000031088/ENSSSCG00000014075
BP	GO:0016072	rRNA metabolic process	11/71	8.70472e-10	6.13683e-08	ENSSSCG00000020817/ENSSSCG00000013597/ENSSSCG00000003930/ENSSSCG00000005169/ENSSSCG00000025507/ENSSSCG00000028850/ENSSSCG00000003042/ENSSSCG00000034227/ENSSSCG00000037236/ENSSSCG00000031088/ENSSSCG00000014075
BP	GO:0006414	translational elongation	6/71	3.86114e-08	2.51271e-06	ENSSSCG00000004970/ENSSSCG00000012842/ENSSSCG00000006954/ENSSSCG00000029724/ENSSSCG00000004002/ENSSSCG00000016128
BP	GO:0034470	ncRNA processing	11/71	6.28978e-08	3.80083e-06	ENSSSCG00000020817/ENSSSCG00000013597/ENSSSCG00000003930/ENSSSCG00000005169/ENSSSCG00000025507/ENSSSCG00000028850/ENSSSCG00000003042/ENSSSCG00000034227/ENSSSCG00000037236/ENSSSCG00000031088/ENSSSCG00000014075
BP	GO:0042273	ribosomal large subunit biogenesis	6/71	1.01159e-06	5.70539e-05	ENSSSCG00000035997/ENSSSCG00000011952/ENSSSCG00000028850/ENSSSCG00000034227/ENSSSCG00000040273/ENSSSCG00000014075
BP	GO:0034660	ncRNA metabolic process	11/71	1.77502e-06	9.38542e-05	ENSSSCG00000020817/ENSSSCG00000013597/ENSSSCG00000003930/ENSSSCG00000005169/ENSSSCG00000025507/ENSSSCG00000028850/ENSSSCG00000003042/ENSSSCG00000034227/ENSSSCG00000037236/ENSSSCG00000031088/ENSSSCG00000014075
BP	GO:0006417	regulation of translation	9/71	2.95519e-06	0.000147064	ENSSSCG00000014855/ENSSSCG00000035997/ENSSSCG00000012405/ENSSSCG00000029724/ENSSSCG00000004002/ENSSSCG00000028850/ENSSSCG00000002963/ENSSSCG00000006033/ENSSSCG00000025571
BP	GO:0030490	maturation of SSU-rRNA	5/71	3.93519e-06	0.000184954	ENSSSCG00000020817/ENSSSCG00000013597/ENSSSCG00000003930/ENSSSCG00000003042/ENSSSCG00000037236
BP	GO:0034248	regulation of cellular amide metabolic process	9/71	6.53548e-06	0.000291001	ENSSSCG00000014855/ENSSSCG00000035997/ENSSSCG00000012405/ENSSSCG00000029724/ENSSSCG00000004002/ENSSSCG00000028850/ENSSSCG00000002963/ENSSSCG00000006033/ENSSSCG00000025571
BP	GO:0010608	posttranscriptional regulation of gene expression	9/71	1.29488e-05	0.000547735	ENSSSCG00000014855/ENSSSCG00000035997/ENSSSCG00000012405/ENSSSCG00000029724/ENSSSCG00000004002/ENSSSCG00000028850/ENSSSCG00000002963/ENSSSCG00000006033/ENSSSCG00000025571
BP	GO:0000462	maturation of SSU-rRNA from tricistronic rRNA transcript (SSU-rRNA, 5.8S rRNA, LSU-rRNA)	4/71	2.12375e-05	0.000855567	ENSSSCG00000020817/ENSSSCG00000003930/ENSSSCG00000003042/ENSSSCG00000037236
BP	GO:0001731	formation of translation preinitiation complex	3/71	6.38036e-05	0.00245354	ENSSSCG00000006016/ENSSSCG00000002963/ENSSSCG00000006033
BP	GO:0002183	cytoplasmic translational initiation	3/71	0.00024083	0.00885835	ENSSSCG00000006016/ENSSSCG00000002963/ENSSSCG00000006033
BP	GO:0045727	positive regulation of translation	4/71	0.000500672	0.0176487	ENSSSCG00000012405/ENSSSCG00000028850/ENSSSCG00000006033/ENSSSCG00000025571
BP	GO:0034250	positive regulation of cellular amide metabolic process	4/71	0.000876373	0.0296565	ENSSSCG00000012405/ENSSSCG00000028850/ENSSSCG00000006033/ENSSSCG00000025571
BP	GO:0006413	translational initiation	4/71	0.00100606	0.0327357	ENSSSCG00000006016/ENSSSCG00000002963/ENSSSCG00000006033/ENSSSCG00000025571
BP	GO:2001244	positive regulation of intrinsic apoptotic signaling pathway	3/71	0.00145155	0.045482	ENSSSCG00000014855/ENSSSCG00000029724/ENSSSCG00000028850
CC	GO:0005840	ribosome	55/76	1.01509e-82	1.23842e-80	ENSSSCG00000033169/ENSSSCG00000020817/ENSSSCG00000013597/ENSSSCG00000014855/ENSSSCG00000035997/ENSSSCG00000003165/ENSSSCG00000036014/Novel00688/ENSSSCG00000004970/ENSSSCG00000024974/ENSSSCG00000003930/ENSSSCG00000029830/ENSSSCG00000014133/ENSSSCG00000005169/ENSSSCG00000009019/ENSSSCG00000012842/ENSSSCG00000011952/ENSSSCG00000027358/ENSSSCG00000013381/ENSSSCG00000001502/ENSSSCG00000004177/ENSSSCG0…
CC	GO:0022626	cytosolic ribosome	41/76	4.02092e-66	2.45276e-64	ENSSSCG00000033169/ENSSSCG00000020817/ENSSSCG00000013597/ENSSSCG00000014855/ENSSSCG00000035997/ENSSSCG00000003165/ENSSSCG00000004970/ENSSSCG00000024974/ENSSSCG00000003930/ENSSSCG00000029830/ENSSSCG00000014133/ENSSSCG00000005169/ENSSSCG00000009019/ENSSSCG00000011952/ENSSSCG00000027358/ENSSSCG00000001502/ENSSSCG00000004177/ENSSSCG00000017509/ENSSSCG00000035904/ENSSSCG00000025192/ENSSSCG00000025507/…
CC	GO:0044391	ribosomal subunit	42/76	1.59925e-60	6.50361e-59	ENSSSCG00000033169/ENSSSCG00000020817/ENSSSCG00000013597/ENSSSCG00000014855/ENSSSCG00000035997/ENSSSCG00000003165/ENSSSCG00000004970/ENSSSCG00000024974/ENSSSCG00000003930/ENSSSCG00000029830/ENSSSCG00000014133/ENSSSCG00000005169/ENSSSCG00000009019/ENSSSCG00000011952/ENSSSCG00000027358/ENSSSCG00000001502/ENSSSCG00000004177/ENSSSCG00000017509/ENSSSCG00000035904/ENSSSCG00000025192/ENSSSCG00000025507/…
CC	GO:0044445	cytosolic part	42/76	3.53317e-56	1.07762e-54	ENSSSCG00000033169/ENSSSCG00000020817/ENSSSCG00000013597/ENSSSCG00000014855/ENSSSCG00000035997/ENSSSCG00000003165/ENSSSCG00000004970/ENSSSCG00000024974/ENSSSCG00000003930/ENSSSCG00000029830/ENSSSCG00000014133/ENSSSCG00000005169/ENSSSCG00000009019/ENSSSCG00000011952/ENSSSCG00000027358/ENSSSCG00000001502/ENSSSCG00000004177/ENSSSCG00000017509/ENSSSCG00000035904/ENSSSCG00000025192/ENSSSCG00000025507/…
CC	GO:0022627	cytosolic small ribosomal subunit	21/76	1.51693e-34	3.7013e-33	ENSSSCG00000033169/ENSSSCG00000020817/ENSSSCG00000013597/ENSSSCG00000014855/ENSSSCG00000003165/ENSSSCG00000003930/ENSSSCG00000014133/ENSSSCG00000005169/ENSSSCG00000009019/ENSSSCG00000027358/ENSSSCG00000001502/ENSSSCG00000004177/ENSSSCG00000012405/ENSSSCG00000029785/ENSSSCG00000004002/ENSSSCG00000000374/ENSSSCG00000003042/ENSSSCG00000001528/ENSSSCG00000035768/ENSSSCG00000037236/ENSSSCG00000031088
CC	GO:0015935	small ribosomal subunit	21/76	1.1459e-31	2.33e-30	ENSSSCG00000033169/ENSSSCG00000020817/ENSSSCG00000013597/ENSSSCG00000014855/ENSSSCG00000003165/ENSSSCG00000003930/ENSSSCG00000014133/ENSSSCG00000005169/ENSSSCG00000009019/ENSSSCG00000027358/ENSSSCG00000001502/ENSSSCG00000004177/ENSSSCG00000012405/ENSSSCG00000029785/ENSSSCG00000004002/ENSSSCG00000000374/ENSSSCG00000003042/ENSSSCG00000001528/ENSSSCG00000035768/ENSSSCG00000037236/ENSSSCG00000031088
CC	GO:0022625	cytosolic large ribosomal subunit	20/76	1.09394e-30	1.90659e-29	ENSSSCG00000035997/ENSSSCG00000004970/ENSSSCG00000024974/ENSSSCG00000029830/ENSSSCG00000011952/ENSSSCG00000017509/ENSSSCG00000035904/ENSSSCG00000025192/ENSSSCG00000025507/ENSSSCG00000028850/ENSSSCG00000017239/ENSSSCG00000006081/ENSSSCG00000035811/ENSSSCG00000038880/ENSSSCG00000034227/ENSSSCG00000009146/ENSSSCG00000040273/ENSSSCG00000013889/ENSSSCG00000014569/ENSSSCG00000008170
CC	GO:0015934	large ribosomal subunit	21/76	1.40484e-27	2.14238e-26	ENSSSCG00000035997/ENSSSCG00000004970/ENSSSCG00000024974/ENSSSCG00000029830/ENSSSCG00000011952/ENSSSCG00000017509/ENSSSCG00000035904/ENSSSCG00000025192/ENSSSCG00000025507/ENSSSCG00000028850/ENSSSCG00000017239/ENSSSCG00000006081/ENSSSCG00000035811/ENSSSCG00000038880/ENSSSCG00000034227/ENSSSCG00000009146/ENSSSCG00000040273/ENSSSCG00000035007/ENSSSCG00000013889/ENSSSCG00000014569/ENSSSCG00000008170
CC	GO:0005925	focal adhesion	13/76	3.64867e-09	4.84497e-08	ENSSSCG00000020817/ENSSSCG00000014855/ENSSSCG00000003165/ENSSSCG00000009019/ENSSSCG00000001502/ENSSSCG00000035904/ENSSSCG00000025192/ENSSSCG00000012405/ENSSSCG00000029785/ENSSSCG00000004002/ENSSSCG00000003042/ENSSSCG00000001528/ENSSSCG00000006081
CC	GO:0005924	cell-substrate adherens junction	13/76	3.97128e-09	4.84497e-08	ENSSSCG00000020817/ENSSSCG00000014855/ENSSSCG00000003165/ENSSSCG00000009019/ENSSSCG00000001502/ENSSSCG00000035904/ENSSSCG00000025192/ENSSSCG00000012405/ENSSSCG00000029785/ENSSSCG00000004002/ENSSSCG00000003042/ENSSSCG00000001528/ENSSSCG00000006081
CC	GO:0030055	cell-substrate junction	13/76	4.69528e-09	5.20749e-08	ENSSSCG00000020817/ENSSSCG00000014855/ENSSSCG00000003165/ENSSSCG00000009019/ENSSSCG00000001502/ENSSSCG00000035904/ENSSSCG00000025192/ENSSSCG00000012405/ENSSSCG00000029785/ENSSSCG00000004002/ENSSSCG00000003042/ENSSSCG00000001528/ENSSSCG00000006081
CC	GO:0005912	adherens junction	13/76	6.96083e-08	7.07684e-07	ENSSSCG00000020817/ENSSSCG00000014855/ENSSSCG00000003165/ENSSSCG00000009019/ENSSSCG00000001502/ENSSSCG00000035904/ENSSSCG00000025192/ENSSSCG00000012405/ENSSSCG00000029785/ENSSSCG00000004002/ENSSSCG00000003042/ENSSSCG00000001528/ENSSSCG00000006081
CC	GO:0070161	anchoring junction	13/76	8.96737e-08	8.41553e-07	ENSSSCG00000020817/ENSSSCG00000014855/ENSSSCG00000003165/ENSSSCG00000009019/ENSSSCG00000001502/ENSSSCG00000035904/ENSSSCG00000025192/ENSSSCG00000012405/ENSSSCG00000029785/ENSSSCG00000004002/ENSSSCG00000003042/ENSSSCG00000001528/ENSSSCG00000006081
CC	GO:0031012	extracellular matrix	12/76	1.20721e-06	1.052e-05	ENSSSCG00000020817/ENSSSCG00000014855/ENSSSCG00000003165/ENSSSCG00000009019/ENSSSCG00000001502/ENSSSCG00000025192/ENSSSCG00000012405/ENSSSCG00000004002/ENSSSCG00000003042/ENSSSCG00000001528/ENSSSCG00000006081/ENSSSCG00000035768
CC	GO:0033290	eukaryotic 48S preinitiation complex	3/76	2.4581e-05	0.000199926	ENSSSCG00000006016/ENSSSCG00000002963/ENSSSCG00000006033
CC	GO:0016282	eukaryotic 43S preinitiation complex	3/76	3.26468e-05	0.000234288	ENSSSCG00000006016/ENSSSCG00000002963/ENSSSCG00000006033
CC	GO:0070993	translation preinitiation complex	3/76	3.26468e-05	0.000234288	ENSSSCG00000006016/ENSSSCG00000002963/ENSSSCG00000006033
CC	GO:0005852	eukaryotic translation initiation factor 3 complex	3/76	6.67319e-05	0.000452294	ENSSSCG00000006016/ENSSSCG00000002963/ENSSSCG00000006033
CC	GO:0005844	polysome	3/76	0.0012206	0.00783754	ENSSSCG00000014855/ENSSSCG00000035904/ENSSSCG00000012405
CC	GO:0005790	smooth endoplasmic reticulum	2/76	0.00185279	0.011302	ENSSSCG00000035997/ENSSSCG00000017936
CC	GO:0030684	preribosome	3/76	0.00527427	0.030641	ENSSSCG00000037236/ENSSSCG00000031088/ENSSSCG00000014075
MF	GO:0003735	structural constituent of ribosome	50/68	7.65266e-79	7.11697e-77	ENSSSCG00000033169/ENSSSCG00000020817/ENSSSCG00000013597/ENSSSCG00000014855/ENSSSCG00000035997/ENSSSCG00000003165/Novel00688/ENSSSCG00000004970/ENSSSCG00000024974/ENSSSCG00000003930/ENSSSCG00000029830/ENSSSCG00000014133/ENSSSCG00000005169/ENSSSCG00000009019/ENSSSCG00000012842/ENSSSCG00000011952/ENSSSCG00000027358/ENSSSCG00000013381/ENSSSCG00000001502/ENSSSCG00000004177/ENSSSCG00000011272/ENSSSCG0…
MF	GO:0005198	structural molecule activity	50/68	6.42007e-56	2.98533e-54	ENSSSCG00000033169/ENSSSCG00000020817/ENSSSCG00000013597/ENSSSCG00000014855/ENSSSCG00000035997/ENSSSCG00000003165/Novel00688/ENSSSCG00000004970/ENSSSCG00000024974/ENSSSCG00000003930/ENSSSCG00000029830/ENSSSCG00000014133/ENSSSCG00000005169/ENSSSCG00000009019/ENSSSCG00000012842/ENSSSCG00000011952/ENSSSCG00000027358/ENSSSCG00000013381/ENSSSCG00000001502/ENSSSCG00000004177/ENSSSCG00000011272/ENSSSCG0…
MF	GO:0019843	rRNA binding	7/68	1.70209e-09	5.27648e-08	ENSSSCG00000014855/ENSSSCG00000001502/ENSSSCG00000025192/ENSSSCG00000012405/ENSSSCG00000029785/ENSSSCG00000004002/ENSSSCG00000038880
MF	GO:0008135	translation factor activity, RNA binding	5/68	1.66437e-05	0.000369308	ENSSSCG00000006954/ENSSSCG00000006016/ENSSSCG00000002963/ENSSSCG00000006033/ENSSSCG00000016128
MF	GO:0003729	mRNA binding	7/68	1.98553e-05	0.000369308	ENSSSCG00000014855/ENSSSCG00000009019/ENSSSCG00000004002/ENSSSCG00000000374/ENSSSCG00000028850/ENSSSCG00000034227/ENSSSCG00000034742
MF	GO:0003743	translation initiation factor activity	3/68	0.0009767	0.0151388	ENSSSCG00000006016/ENSSSCG00000002963/ENSSSCG00000006033
MF	GO:0048027	mRNA 5'-UTR binding	2/68	0.00220334	0.0292729	ENSSSCG00000009019/ENSSSCG00000028850
KEGG pathways
	ssc03010	Ribosome	61/73	1.70181e-95	5.4458e-94	ENSSSCG00000033169/ENSSSCG00000020817/ENSSSCG00000013597/ENSSSCG00000014855/ENSSSCG00000035997/ENSSSCG00000003165/ENSSSCG00000036014/ENSSSCG00000004970/ENSSSCG00000024974/ENSSSCG00000003930/ENSSSCG00000029830/ENSSSCG00000014133/ENSSSCG00000005169/ENSSSCG00000009019/ENSSSCG00000012842/ENSSSCG00000011952/ENSSSCG00000027358/ENSSSCG00000013381/ENSSSCG00000001502/ENSSSCG00000004177/ENSSSCG00000011272/…

## Sheet: Table S9
Supplementary Table 9. Overlapped GO terms identified by DEGs and magenta module genes
Category	ID	Description	GO terms identified by DEGs			GO terms identified by magenta module genes
			Gene representation	p value	qvalue	Gene representation	p value	qvalue
BP	GO:0032787	monocarboxylic acid metabolic process	9/71	6.97207e-05	0.0164006	20/166	2.71379e-09	6.58095e-06
BP	GO:0006631	fatty acid metabolic process	7/71	0.000177754	0.020234	14/166	2.51766e-07	0.000305267
BP	GO:0050872	white fat cell differentiation	3/71	3.3782e-05	0.0164006	4/166	4.68009e-06	0.00190622
BP	GO:0050873	brown fat cell differentiation	4/71	7.46874e-05	0.0164006	6/166	5.00082e-06	0.00190622
BP	GO:1905954	positive regulation of lipid localization	4/71	0.000268949	0.0207921	7/166	5.8561e-06	0.00190622
BP	GO:0016042	lipid catabolic process	8/71	6.85837e-06	0.0134973	12/166	6.78722e-06	0.00190622
BP	GO:1905952	regulation of lipid localization	4/71	0.00123091	0.0465853	8/166	1.78503e-05	0.00360725
BP	GO:0016125	sterol metabolic process	4/71	0.000529184	0.0289287	7/166	3.44288e-05	0.00596356
BP	GO:0045444	fat cell differentiation	7/71	7.44408e-05	0.0164006	10/166	5.45169e-05	0.00777667
BP	GO:0032373	positive regulation of sterol transport	3/71	0.000153146	0.0191651	4/166	6.30604e-05	0.0080485
BP	GO:0032376	positive regulation of cholesterol transport	3/71	0.000153146	0.0191651	4/166	6.30604e-05	0.0080485
BP	GO:0032370	positive regulation of lipid transport	3/71	0.00125582	0.0466311	5/166	0.000117796	0.0142224
BP	GO:0045598	regulation of fat cell differentiation	5/71	0.000205275	0.0207921	7/166	0.000132163	0.0145679
BP	GO:0045600	positive regulation of fat cell differentiation	4/71	9.39083e-05	0.016801	5/166	0.000150261	0.0151826
BP	GO:0008203	cholesterol metabolic process	4/71	0.000369266	0.0269154	6/166	0.000171167	0.0156089
BP	GO:1902652	secondary alcohol metabolic process	4/71	0.000460276	0.0269976	6/166	0.000218971	0.0183105
BP	GO:0001936	regulation of endothelial cell proliferation	4/71	0.00123091	0.0465853	6/166	0.000345808	0.0254117
BP	GO:0010875	positive regulation of cholesterol efflux	3/71	6.13379e-05	0.0164006	3/166	0.000501622	0.0304582
BP	GO:0008202	steroid metabolic process	5/71	0.000878862	0.0402232	8/166	0.00064675	0.0354924
BP	GO:0098869	cellular oxidant detoxification	4/71	0.000247308	0.0207921	5/166	0.000658621	0.0354924
BP	GO:0098754	detoxification	4/71	0.000268949	0.0207921	5/166	0.000714738	0.0368775
BP	GO:1990748	cellular detoxification	4/71	0.000268949	0.0207921	5/166	0.000714738	0.0368775
BP	GO:0032371	regulation of sterol transport	3/71	0.000468246	0.0269976	4/166	0.000817768	0.0381363
BP	GO:0032374	regulation of cholesterol transport	3/71	0.000468246	0.0269976	4/166	0.000817768	0.0381363
CC	GO:0005811	lipid particle	6/67	1.64631e-07	1.56399e-05	12/170	1.04572e-13	2.18555e-11

## Sheet: Table S10
Supplementary Table 10. Description of the 43 hub genes in the magenta module.
ID	Gene name	Module membership	gene significance	Intramodular connectivity
ENSSSCG00000011250	ACAA1	0.981809	0.318201	21.8333
ENSSSCG00000039103	ADIPOQ	0.968626	0.347962	21.3234
ENSSSCG00000001844	PLIN1	0.965562	0.327184	18.8771
ENSSSCG00000021386	PTGR1	0.964272	0.356922	18.2974
ENSSSCG00000032580	MGST1	0.963563	0.405302	19.534
ENSSSCG00000038044	GYG2	0.953232	0.384471	16.4145
ENSSSCG00000037918	ADIRF	0.949873	0.42093	15.5161
ENSSSCG00000040681	FABP4	0.949703	0.381869	14.0843
ENSSSCG00000017759	ALDOC	0.94852	0.321814	15.8413
ENSSSCG00000024644	CIDEA	0.938766	0.364138	13.7184
ENSSSCG00000008237	RETSAT	0.937927	0.439339	14.1222
ENSSSCG00000029606	AOX1	0.92587	0.348494	14.688
ENSSSCG00000005287	PSAT1	0.923049	0.347231	12.8678
ENSSSCG00000013292	PRR5L	0.922218	0.367096	11.7623
ENSSSCG00000011557	CIDEC	0.92184	0.460015	12.5315
ENSSSCG00000011579	PPARG	0.913518	0.369824	11.7907
ENSSSCG00000017801	TUSC5	0.873232	0.37405	7.58373
ENSSSCG00000027404	UNC93A	0.868093	0.340513	7.04094
ENSSSCG00000003018	LIPE	0.863383	0.364627	5.00688
ENSSSCG00000000033	TSPO	0.968224	0.337995	17.3893
ENSSSCG00000034786	HACD2	0.94267	0.332262	13.4765
ENSSSCG00000015802	FAM149A	0.941798	0.33917	14.1343
ENSSSCG00000028814	SOD3	0.938313	0.442822	11.1821
ENSSSCG00000004578	ANXA2	0.929076	0.329235	12.7981
ENSSSCG00000012926	PC	0.926484	0.335148	13.2728
ENSSSCG00000006309	CD247	0.923567	0.332575	9.93101
ENSSSCG00000039797	APCDD1	0.918719	0.326812	11.3168
ENSSSCG00000036673	PPT1	0.900022	0.424541	6.75049
ENSSSCG00000008397	EFEMP1	0.897668	0.3836	8.11307
ENSSSCG00000003105	SLC1A5	0.897536	0.302185	8.38202
ENSSSCG00000027466	PCOLCE	0.89508	0.359604	5.85236
ENSSSCG00000030386	NUP205	0.89487	0.30295	8.53085
ENSSSCG00000039307	H2AFJ	0.892194	0.395436	6.08892
ENSSSCG00000015022	LAYN	0.887922	0.316748	7.22697
ENSSSCG00000031538	ANG	0.884729	0.461222	5.5536
ENSSSCG00000006564	RAB13	0.884497	0.355887	5.00621
ENSSSCG00000004136	AIG1	0.884068	0.3106	7.45616
ENSSSCG00000013512	PLIN4	0.879884	0.375368	5.3699
ENSSSCG00000035619	TMEM135	0.873834	0.392007	6.39574
ENSSSCG00000010340	FAM213A	0.86796	0.584696	5.06636
ENSSSCG00000000576	LDHB	0.865011	0.326532	5.13024
ENSSSCG00000008550	SLC5A6	0.864877	0.331807	5.8105
ENSSSCG00000017743	CRLF3	0.850165	0.33439	6.94616
